# Supplementary material for: Characterization and mechanism of the effects of Mg–Fe layered double hydroxide nanoparticles on a marine bacterium: new insights from genomic and transcriptional analyses
Source: Biotechnol Biofuels. 2019 Aug 16;12:196. doi: 10.1186/s13068-019-1528-2 (PMC6696678; doi:10.1186/s13068-019-1528-2)
Supplement: Supplementary file 1 — Additional file 1. The method of synthesis of Mg-Fe-LDH NPs, preparation of Aodex/Mg-Fe-LDH, and adsorbent characterization. Figure S1. Characterization of the adsorption of Aodex by Mg-Fe-LDH NPs. Table S1. Genome annotation of Arthrobacter oxidans KQ11. Table S2. for summary of raw and filtered reads; and Illumina transcriptome reads mapped to the A. oxidans KQ11 genes. Table S3. for transcriptome annotation of A. oxidans KQ11 response to Mg-Fe-LDH NPs. Table S4. for significantly differential expressed genes of A. oxidans KQ11 with the Mg-Fe-LDH NPS treatment. Table S5. for the Shine-Dalgarno sequences of A. oxidans KQ11 with the Mg-Fe-LDH NPs treatment. Table S6. for sRNA of the new transcripts in the A. oxidans KQ11 intergenic region with Mg-Fe-LDH NPs treatment were annotated by NR. [file 13068_2019_1528_MOESM1_ESM.zip]

Archive with 5 entries (5 files):
- Table S5.xls
- Supplementary_information.docx
- Table S1.xls
- Table S3.xls
- Table S4.xls
