# Supplementary material for: Characterization and mechanism of the effects of Mg–Fe layered double hydroxide nanoparticles on a marine bacterium: new insights from genomic and transcriptional analyses
Source: Biotechnol Biofuels. 2019 Aug 16;12:196. doi: 10.1186/s13068-019-1528-2 (PMC6696678; doi:10.1186/s13068-019-1528-2)
Supplement: Supplementary file 1 — Additional file 1. The method of synthesis of Mg-Fe-LDH NPs, preparation of Aodex/Mg-Fe-LDH, and adsorbent characterization. Figure S1. Characterization of the adsorption of Aodex by Mg-Fe-LDH NPs. Table S1. Genome annotation of Arthrobacter oxidans KQ11. Table S2. for summary of raw and filtered reads; and Illumina transcriptome reads mapped to the A. oxidans KQ11 genes. Table S3. for transcriptome annotation of A. oxidans KQ11 response to Mg-Fe-LDH NPs. Table S4. for significantly differential expressed genes of A. oxidans KQ11 with the Mg-Fe-LDH NPS treatment. Table S5. for the Shine-Dalgarno sequences of A. oxidans KQ11 with the Mg-Fe-LDH NPs treatment. Table S6. for sRNA of the new transcripts in the A. oxidans KQ11 intergenic region with Mg-Fe-LDH NPs treatment were annotated by NR. [file 13068_2019_1528_MOESM1_ESM.zip › Table S5.xls]

## Sheet: SD
Table S5. The Shine-Dalgarno sequences of A. oxidans KQ11 with the Mg-Fe-LDH NPs treatment.
GeneID	NewStartPosition	StopPosition	Pattern	Position	NewStartCodon	Shift	OldStartCodon	Position
KQ11_GM000001	1	1425	---	0	ATG	0	ATG	1
KQ11_GM000002	1834	1953	AGCAG	1806	GTG	0	GTG	1834
KQ11_GM000003	1950	3074	AGGCG	1935	GTG	0	GTG	1950
KQ11_GM000004	3237	4079	TGGGG	3226	ATG	42	GTG	3195
KQ11_GM000005	4126	5337	AGCAG	4085	GTG	0	GTG	4126
KQ11_GM000006	5321	5881	GGGAG	5310	ATG	0	ATG	5321
KQ11_GM000007	6262	8349	GGGAG	6213	GTG	0	GTG	6262
KQ11_GM000008	8515	11079	AGGCG	8466	ATG	111	ATG	8404
KQ11_GM000009	11379	11765	---	0	GTG	0	GTG	11379
KQ11_GM000010	12024	12122	GGGAG	11998	GTG	0	GTG	12024
KQ11_GM000011	12369	13319	---	0	GTG	0	GTG	12369
KQ11_GM000012	13467	14186	GGGAG	13437	GTG	126	TTA	13341
KQ11_GM000013	14366	15283	CGGGG	14338	CTA	0	CTA	14366
KQ11_GM000014	15439	15984	GGCAG	15396	ATG	0	ATG	15439
KQ11_GM000015	15994	16872	AGGAC	15944	ATG	-234	GTG	16228
KQ11_GM000016	17364	17831	AGGAG	17354	ATG	0	ATG	17364
KQ11_GM000017	17891	18628	AGGCG	17872	GTG	54	CTA	17837
KQ11_GM000018	19194	19805	GGGCG	19181	CTA	0	CTA	19194
KQ11_GM000019	19857	20201	CGGGG	19816	CTA	0	CTA	19857
KQ11_GM000020	20283	21077	AGGAG	20273	GTG	0	GTG	20283
KQ11_GM000021	21080	21247	AGGTG	21049	ATG	0	ATG	21080
KQ11_GM000022	21244	21885	---	0	GTG	0	GTG	21244
KQ11_GM000023	21902	23857	GGCAG	21852	TCA	0	TCA	21902
KQ11_GM000024	23861	25603	GGGAG	23811	ATG	-12	CTA	23873
KQ11_GM000025	25600	27033	GGGTG	25579	TCA	0	TCA	25600
KQ11_GM000026	27156	28454	GGGAG	27126	GTG	99	TCA	27057
KQ11_GM000027	28451	30049	---	0	TCA	0	TCA	28451
KQ11_GM000028	30109	30591	GGGGG	30066	CTA	0	CTA	30109
KQ11_GM000029	30588	31331	AGGAG	30542	TCA	0	TCA	30588
KQ11_GM000030	31986	32684	GGGAG	31942	CTA	0	CTA	31986
KQ11_GM000031	32695	33822	---	0	TTA	0	TTA	32695
KQ11_GM000032	33926	34654	---	0	CTA	0	CTA	33926
KQ11_GM000033	34707	36152	AGGAG	34684	ATG	-18	GTG	34725
KQ11_GM000034	36265	36747	AGGGG	36226	ATG	0	ATG	36265
KQ11_GM000035	36811	37422	GGGCG	36768	TTA	0	TTA	36811
KQ11_GM000036	37480	38091	AGCGG	37468	CTA	0	CTA	37480
KQ11_GM000037	38249	38617	CGGAG	38206	ATG	0	ATG	38249
KQ11_GM000038	38649	39029	CGGGG	38644	CTA	0	CTA	38649
KQ11_GM000039	39052	39978	GGGAG	39035	ATG	24	ATG	39028
KQ11_GM000040	39975	40292	AGGAG	39945	TTA	0	TTA	39975
KQ11_GM000041	40388	40816	CGGAG	40374	GTG	0	GTG	40388
KQ11_GM000042	40800	40901	AGGCG	40772	TCA	0	TCA	40800
KQ11_GM000043	40942	41172	GGGAG	40937	GTG	30	GTG	40912
KQ11_GM000044	41633	41854	AGGAG	41625	ATG	30	TCA	41603
KQ11_GM000045	42491	42988	AGGAG	42460	TTA	0	TTA	42491
KQ11_GM000046	43071	43655	---	0	TCA	0	TCA	43071
KQ11_GM000047	43747	43974	TGGAG	43725	GTG	0	GTG	43747
KQ11_GM000048	43964	44116	---	0	TCA	0	TCA	43964
KQ11_GM000049	44253	44402	CGGGG	44211	TCA	0	TCA	44253
KQ11_GM000050	44402	44554	CGGGG	44354	TCA	0	TCA	44402
KQ11_GM000051	44562	44687	GGGTG	44518	TCA	0	TCA	44562
KQ11_GM000052	44871	44963	TGGAG	44865	TCA	0	TCA	44871
KQ11_GM000053	45018	45563	---	0	TCA	0	TCA	45018
KQ11_GM000054	46285	46995	GGGTG	46275	GTG	45	TCA	46240
KQ11_GM000055	47131	47319	GGGGG	47093	ATG	0	ATG	47131
KQ11_GM000056	47351	47989	GGGAG	47309	ATG	-39	CTA	47390
KQ11_GM000057	48315	49886	CGGAG	48300	ATG	0	ATG	48315
KQ11_GM000058	49883	50020	AGGAG	49870	ATG	0	ATG	49883
KQ11_GM000059	50066	52045	GGGAG	50020	TTA	0	TTA	50066
KQ11_GM000060	52338	53630	AGGAG	52325	GTG	0	GTG	52338
KQ11_GM000061	53633	54622	GGGAG	53596	ATG	0	ATG	53633
KQ11_GM000062	54634	55536	GGGAG	54607	ATG	15	GTG	54619
KQ11_GM000063	55533	57017	AGGAG	55518	ATG	0	ATG	55533
KQ11_GM000064	57017	58078	CGGAG	56989	ATG	0	ATG	57017
KQ11_GM000065	58145	59320	GGCGG	58095	TCA	0	TCA	58145
KQ11_GM000066	59713	61071	AGGAG	59703	ATG	0	ATG	59713
KQ11_GM000067	61105	61341	AGGAG	61070	CTA	0	CTA	61105
KQ11_GM000068	61488	62639	GGGGG	61471	ATG	0	ATG	61488
KQ11_GM000069	62920	64416	CGGAG	62910	ATG	123	ATG	62797
KQ11_GM000070	64432	64668	AGGCG	64420	GTG	6	TCA	64426
KQ11_GM000071	64743	66110	CGGAG	64723	ATG	78	TCA	64665
KQ11_GM000072	66103	66795	---	0	TCA	0	TCA	66103
KQ11_GM000073	66860	68605	TGGAG	66821	TCA	0	TCA	66860
KQ11_GM000074	68807	69139	AGGAG	68789	ATG	0	ATG	68807
KQ11_GM000075	69212	70549	AGGAG	69199	ATG	0	ATG	69212
KQ11_GM000076	71317	71607	---	0	TCA	0	TCA	71317
KQ11_GM000077	73313	73597	---	0	GTG	0	GTG	73313
KQ11_GM000078	73725	74825	AGGAG	73684	GTG	120	TTA	73605
KQ11_GM000079	75022	76098	AGGAG	74975	GTG	135	TCA	74887
KQ11_GM000080	76525	76734	GGGAG	76476	ATG	0	ATG	76525
KQ11_GM000081	76942	77229	CGGGG	76920	ATG	0	ATG	76942
KQ11_GM000082	77290	78342	AGGGG	77244	ATG	0	ATG	77290
KQ11_GM000083	78351	78797	---	0	TTA	0	TTA	78351
KQ11_GM000084	79100	80542	CGGAG	79081	ATG	0	ATG	79100
KQ11_GM000085	80564	81451	GGGCG	80558	TCA	0	TCA	80564
KQ11_GM000086	81498	82241	GGGCG	81492	CTA	0	CTA	81498
KQ11_GM000087	82496	82942	CGGAG	82446	GTG	57	ATG	82439
KQ11_GM000088	82987	84447	GGGCG	82968	ATG	42	GTG	82945
KQ11_GM000089	84500	85504	AGGAG	84486	ATG	0	ATG	84500
KQ11_GM000090	85597	86166	AGGGG	85588	GTG	60	ATG	85537
KQ11_GM000091	86189	86968	---	0	ATG	0	ATG	86189
KQ11_GM000092	87048	88385	AGGAG	87036	ATG	0	ATG	87048
KQ11_GM000093	88396	88650	---	0	ATG	0	ATG	88396
KQ11_GM000094	88647	89630	CGGAG	88637	ATG	0	ATG	88647
KQ11_GM000095	89727	90383	TGGAG	89714	ATG	0	ATG	89727
KQ11_GM000096	90431	91555	GGGCG	90395	ATG	51	ATG	90380
KQ11_GM000097	91588	92160	GGGAG	91572	TTA	0	TTA	91588
KQ11_GM000098	92190	94556	GGGGG	92166	GTG	33	TCA	92157
KQ11_GM000099	94650	95072	---	0	CTA	0	CTA	94650
KQ11_GM000100	95078	95506	AGGAG	95042	TTG	9	TCA	95069
KQ11_GM000101	95762	96163	---	0	ATG	0	ATG	95762
KQ11_GM000102	96167	97612	---	0	TCA	0	TCA	96167
KQ11_GM000103	97637	97897	CGGCG	97598	CTA	0	CTA	97637
KQ11_GM000104	98106	98486	GGCAG	98059	TCA	0	TCA	98106
KQ11_GM000105	98499	100493	AGGCG	98468	ATG	-24	CTA	98523
KQ11_GM000106	100511	100909	CGGAG	100481	GTG	9	TTA	100502
KQ11_GM000107	100958	101698	---	0	TTA	0	TTA	100958
KQ11_GM000108	101978	102853	AGGAG	101935	ATG	180	TTA	101798
KQ11_GM000109	103156	104070	AGGGG	103119	ATG	0	ATG	103156
KQ11_GM000110	104184	106532	AGGAG	104137	ATG	18	ATG	104166
KQ11_GM000111	106584	107453	AGGAG	106573	GTG	0	GTG	106584
KQ11_GM000112	107724	107996	---	0	TCA	0	TCA	107724
KQ11_GM000113	108145	109089	AGGCG	108138	ATG	81	TTA	108064
KQ11_GM000114	109184	109435	---	0	CTA	0	CTA	109184
KQ11_GM000115	109507	110478	GGGGG	109482	GTG	51	TCA	109456
KQ11_GM000116	110532	111452	GGGTG	110483	ATG	57	TCA	110475
KQ11_GM000117	111548	114397	AGGCG	111499	GTG	99	TCA	111449
KQ11_GM000118	114577	115428	GGGGG	114571	TCA	0	TCA	114577
KQ11_GM000119	115479	116438	GGGAG	115468	TCA	0	TCA	115479
KQ11_GM000120	116435	117634	---	0	TCA	0	TCA	116435
KQ11_GM000121	117898	118557	---	0	ATG	0	ATG	117898
KQ11_GM000122	119872	121245	AGCAG	119862	TCA	0	TCA	119872
KQ11_GM000123	121725	122210	CGGAG	121686	GTG	45	TCA	121680
KQ11_GM000124	123241	124101	GGGAG	123192	GTG	234	CTA	123007
KQ11_GM000125	124169	125566	AGGGG	124156	TTA	0	TTA	124169
KQ11_GM000126	126064	126687	AGGGG	126018	ATG	39	ATG	126025
KQ11_GM000127	127746	128174	GGGCG	127733	GTG	0	GTG	127746
KQ11_GM000128	128520	129062	AGGAG	128479	ATG	183	CTA	128337
KQ11_GM000129	129246	131630	AGGTG	129240	TTA	0	TTA	129246
KQ11_GM000130	131779	132594	CGGAG	131730	GTG	3	CTA	131776
KQ11_GM000131	132591	133004	CGGAG	132555	TCA	0	TCA	132591
KQ11_GM000132	133061	133657	GGGGG	133054	GTG	36	TTA	133025
KQ11_GM000133	133705	135174	GGGGG	133687	GTG	51	TCA	133654
KQ11_GM000134	135306	135935	GGGAG	135287	GTG	135	TCA	135171
KQ11_GM000135	136161	137897	TGGAG	136149	GTG	15	ATG	136146
KQ11_GM000136	137970	138704	---	0	GTG	0	GTG	137970
KQ11_GM000137	139199	140560	AGGGG	139175	CTA	0	CTA	139199
KQ11_GM000138	140600	141847	AGGGG	140576	TCA	0	TCA	140600
KQ11_GM000139	141841	142446	CGGAG	141826	GTG	24	TCA	141817
KQ11_GM000140	142816	142995	GGGTG	142800	GTG	0	GTG	142816
KQ11_GM000141	143308	144534	GGGAG	143270	TTG	72	TCA	143236
KQ11_GM000142	144653	145180	---	0	TCA	0	TCA	144653
KQ11_GM000143	145507	146187	---	0	TCA	0	TCA	145507
KQ11_GM000144	146439	147257	---	0	ATG	0	ATG	146439
KQ11_GM000145	147257	147466	GGGTG	147217	ATG	0	ATG	147257
KQ11_GM000146	147645	148073	AGGAG	147601	ATG	66	GTG	147579
KQ11_GM000147	148122	148325	CGGAG	148107	ATG	0	ATG	148122
KQ11_GM000148	148628	148897	AGCGG	148578	GTG	0	GTG	148628
KQ11_GM000149	149304	149462	AGGGG	149256	ATG	0	ATG	149304
KQ11_GM000150	149735	150106	CGGAG	149729	GTG	0	GTG	149735
KQ11_GM000151	150444	151112	GGGCG	150424	ATG	42	TCA	150402
KQ11_GM000152	151470	151835	GGGAG	151455	TTG	150	TCA	151320
KQ11_GM000153	151834	152079	TGGGG	151825	ATG	0	ATG	151834
KQ11_GM000154	152536	153114	TGGGG	152491	ATG	0	ATG	152536
KQ11_GM000155	153202	153291	---	0	GTG	0	GTG	153202
KQ11_GM000156	153423	153656	---	0	ATG	0	ATG	153423
KQ11_GM000157	153812	154093	GGCGG	153802	ATG	0	ATG	153812
KQ11_GM000158	154148	155650	AGGAG	154137	ATG	0	ATG	154148
KQ11_GM000159	156328	156741	---	0	GTG	0	GTG	156328
KQ11_GM000160	157139	157372	---	0	ATG	0	ATG	157139
KQ11_GM000161	157671	158114	AGGCG	157628	TTG	15	TTA	157656
KQ11_GM000162	158267	159133	AGGCG	158227	ATG	75	TCA	158192
KQ11_GM000163	159347	159502	CGGGG	159322	TTG	0	TTG	159347
KQ11_GM000164	160234	161136	AGGAG	160218	GTG	204	TCA	160030
KQ11_GM000165	161458	161673	---	0	CTA	0	CTA	161458
KQ11_GM000166	161787	162788	---	0	TCA	0	TCA	161787
KQ11_GM000167	162791	163279	GGGTG	162766	TCA	0	TCA	162791
KQ11_GM000168	163276	165045	---	0	TCA	0	TCA	163276
KQ11_GM000169	165180	166091	GGGAG	165172	ATG	87	TTA	165093
KQ11_GM000170	166094	167218	GGCAG	166045	CTA	0	CTA	166094
KQ11_GM000171	167203	167901	---	0	TCA	0	TCA	167203
KQ11_GM000172	167982	169016	CGGGG	167934	TCA	0	TCA	167982
KQ11_GM000173	169021	170211	---	0	CTA	0	CTA	169021
KQ11_GM000174	170242	171147	AGGGG	170192	TTA	0	TTA	170242
KQ11_GM000175	171149	172096	GGGGG	171099	CTA	0	CTA	171149
KQ11_GM000176	172093	173421	AGGCG	172081	TCA	0	TCA	172093
KQ11_GM000177	173859	174698	GGGAG	173845	GTG	204	ATG	173655
KQ11_GM000178	174762	175007	GGCAG	174716	TTA	0	TTA	174762
KQ11_GM000179	175467	176402	GGGGG	175455	GTG	171	CTA	175296
KQ11_GM000180	176590	177498	GGGGG	176575	GTG	138	TCA	176452
KQ11_GM000181	177630	177902	AGGGG	177581	ATG	96	TTA	177534
KQ11_GM000182	178052	178270	GGGGG	178026	ATG	0	ATG	178052
KQ11_GM000183	178462	179526	TGGAG	178451	GTG	12	GTG	178450
KQ11_GM000184	179527	180954	AGGGG	179514	ATG	0	ATG	179527
KQ11_GM000185	181176	181916	GGGAG	181128	ATG	225	GTG	180951
KQ11_GM000186	182069	182539	---	0	TTA	0	TTA	182069
KQ11_GM000187	183123	184508	GGGGG	183114	GTG	195	TCA	182928
KQ11_GM000188	184586	184900	---	0	TCA	0	TCA	184586
KQ11_GM000189	185202	185816	GGGAG	185167	ATG	186	ATG	185016
KQ11_GM000190	185866	186441	AGGCG	185816	ATG	0	ATG	185866
KQ11_GM000191	186510	187442	GGCAG	186496	ATG	6	ATG	186504
KQ11_GM000192	187547	188110	AGGAG	187536	ATG	0	ATG	187547
KQ11_GM000193	188177	189364	GGGCG	188143	CTA	0	CTA	188177
KQ11_GM000194	189612	190070	CGGGG	189570	ATG	0	ATG	189612
KQ11_GM000195	190124	191422	AGGCG	190089	TTA	0	TTA	190124
KQ11_GM000196	191453	191824	TGGGG	191404	ATG	6	CTA	191447
KQ11_GM000197	192156	193016	GGGCG	192146	GTG	96	TCA	192060
KQ11_GM000198	193033	194526	AGGTG	193020	TTA	0	TTA	193033
KQ11_GM000199	194675	196225	CGGAG	194666	ATG	0	ATG	194675
KQ11_GM000200	196412	197395	CGGGG	196395	ATG	0	ATG	196412
KQ11_GM000201	197777	198481	GGGAG	197737	GTG	192	CTA	197585
KQ11_GM000202	198725	199858	AGGGG	198676	GTG	240	TCA	198485
KQ11_GM000203	199859	200497	CGGAG	199828	TTA	0	TTA	199859
KQ11_GM000204	200490	203435	AGGAG	200467	TCA	0	TCA	200490
KQ11_GM000205	203432	203857	GGGCG	203417	TCA	0	TCA	203432
KQ11_GM000206	204153	205115	GGGAG	204104	GTG	258	CTA	203895
KQ11_GM000207	205172	206452	GGGCG	205144	GTG	60	TCA	205112
KQ11_GM000208	206609	207280	CGGAG	206597	TTG	0	TTG	206609
KQ11_GM000209	207390	208595	---	0	ATG	0	ATG	207390
KQ11_GM000210	208737	209681	AGGAG	208702	GTG	135	TCA	208602
KQ11_GM000211	209729	210634	AGGAG	209703	TCA	0	TCA	209729
KQ11_GM000212	210631	211512	AGGGG	210614	TCA	0	TCA	210631
KQ11_GM000213	211613	212947	AGCAG	211605	CTA	0	CTA	211613
KQ11_GM000214	212996	214432	GGGGG	212988	TCA	0	TCA	212996
KQ11_GM000215	214778	216271	AGGAG	214759	ATG	66	ATG	214712
KQ11_GM000216	216374	216997	GGCAG	216363	TCA	0	TCA	216374
KQ11_GM000217	217071	217658	GGGGG	217036	GTG	15	CTA	217056
KQ11_GM000218	217791	219050	GGGGG	217765	GTG	0	GTG	217791
KQ11_GM000219	219086	219892	---	0	ATG	0	ATG	219086
KQ11_GM000220	219981	220913	---	0	TCA	0	TCA	219981
KQ11_GM000221	221074	222378	GGGAG	221062	ATG	0	ATG	221074
KQ11_GM000222	222561	223790	AGGAG	222511	ATG	186	ATG	222375
KQ11_GM000223	224050	225975	CGGAG	224006	ATG	0	ATG	224050
KQ11_GM000224	225979	226908	AGGAG	225968	ATG	0	ATG	225979
KQ11_GM000225	226932	229439	AGGAG	226919	ATG	0	ATG	226932
KQ11_GM000226	229759	231054	GGGAG	229715	GTG	201	ATG	229558
KQ11_GM000227	231080	233509	CGGCG	231070	ATG	-75	CTA	231155
KQ11_GM000228	233531	234262	GGGGG	233483	ATG	-114	CTA	233645
KQ11_GM000229	234262	235347	AGGTG	234235	TTA	0	TTA	234262
KQ11_GM000230	235847	237190	---	0	ATG	0	ATG	235847
KQ11_GM000231	237255	238508	---	0	ATG	0	ATG	237255
KQ11_GM000232	238597	239439	AGCGG	238549	ATG	3	ATG	238594
KQ11_GM000233	239494	240360	CGGGG	239481	TCA	0	TCA	239494
KQ11_GM000234	240509	241321	GGCAG	240497	TTG	6	ATG	240503
KQ11_GM000235	241472	241738	AGGGG	241462	ATG	0	ATG	241472
KQ11_GM000236	241784	242587	AGGAG	241767	GTG	0	GTG	241784
KQ11_GM000237	242682	243152	---	0	CTA	0	CTA	242682
KQ11_GM000238	243293	243559	CGGGG	243251	ATG	36	ATG	243257
KQ11_GM000239	243623	244645	---	0	TCA	0	TCA	243623
KQ11_GM000240	244851	246398	---	0	TTA	0	TTA	244851
KQ11_GM000241	246417	248057	GGGAG	246368	TCA	0	TCA	246417
KQ11_GM000242	248289	249086	---	0	GTG	0	GTG	248289
KQ11_GM000243	249244	249390	GGGGG	249225	GTG	0	GTG	249244
KQ11_GM000244	249516	249899	GGGGG	249511	ATG	36	ATG	249480
KQ11_GM000245	250186	250809	AGGAG	250154	GTG	186	ATG	250000
KQ11_GM000246	250846	252021	GGGCG	250831	ATG	-39	ATG	250885
KQ11_GM000247	252121	252765	AGGTG	252105	ATG	18	TCA	252103
KQ11_GM000248	252783	253289	AGCAG	252734	GTG	15	CTA	252768
KQ11_GM000249	253602	254393	AGGAG	253570	ATG	108	ATG	253494
KQ11_GM000250	254449	254802	AGGAG	254438	ATG	0	ATG	254449
KQ11_GM000251	255044	255943	AGGCG	255033	ATG	0	ATG	255044
KQ11_GM000252	255991	256857	AGGAG	255956	ATG	-57	GTG	256048
KQ11_GM000253	256858	258210	AGGAG	256847	CTA	0	CTA	256858
KQ11_GM000254	258420	259025	GGGAG	258395	ATG	0	ATG	258420
KQ11_GM000255	259161	259658	GGGAG	259141	ATG	0	ATG	259161
KQ11_GM000256	259648	261321	CGGGG	259640	CTA	0	CTA	259648
KQ11_GM000257	261571	262437	AGGGG	261561	ATG	0	ATG	261571
KQ11_GM000258	262489	263049	AGGGG	262479	ATG	0	ATG	262489
KQ11_GM000259	263133	264512	AGGCG	263119	GTG	51	TCA	263082
KQ11_GM000260	264710	264844	AGGGG	264704	GTG	0	GTG	264710
KQ11_GM000261	264938	265393	---	0	CTA	0	CTA	264938
KQ11_GM000262	265556	265759	---	0	TCA	0	TCA	265556
KQ11_GM000263	265856	266131	CGGAG	265810	ATG	-48	TCA	265904
KQ11_GM000264	266275	267702	AGGAG	266236	TCA	0	TCA	266275
KQ11_GM000265	267899	268225	GGCAG	267886	ATG	0	ATG	267899
KQ11_GM000266	268302	269288	---	0	ATG	0	ATG	268302
KQ11_GM000267	269383	269586	GGGAG	269372	ATG	0	ATG	269383
KQ11_GM000268	269590	270645	AGGAG	269561	CTA	0	CTA	269590
KQ11_GM000269	270733	272016	---	0	GTG	0	GTG	270733
KQ11_GM000270	272118	272351	GGGTG	272104	TTA	0	TTA	272118
KQ11_GM000271	272444	273112	AGGAG	272418	ATG	96	TCA	272348
KQ11_GM000272	273362	274222	---	0	ATG	0	ATG	273362
KQ11_GM000273	274248	274832	GGCAG	274233	ATG	9	ATG	274239
KQ11_GM000274	274845	275444	GGCAG	274833	CTA	0	CTA	274845
KQ11_GM000275	275594	277969	GGGGG	275555	ATG	12	ATG	275582
KQ11_GM000276	278045	278728	GGGCG	278032	GTG	69	CTA	277976
KQ11_GM000277	278874	279722	GGGCG	278826	ATG	0	ATG	278874
KQ11_GM000278	279644	280879	CGGGG	279623	CTA	0	CTA	279644
KQ11_GM000279	281308	281793	GGGAG	281290	GTG	3	CTA	281305
KQ11_GM000280	281947	283482	TGGGG	281912	ATG	0	ATG	281947
KQ11_GM000281	283703	284800	TGGAG	283668	TTG	45	ATG	283658
KQ11_GM000282	284882	286012	GGGGG	284849	ATG	81	TTG	284801
KQ11_GM000283	286044	286595	AGGAG	286033	GTG	3	TTG	286041
KQ11_GM000284	286829	288892	CGGGG	286809	ATG	0	ATG	286829
KQ11_GM000285	288986	289546	CGGAG	288951	GTG	84	GTG	288902
KQ11_GM000286	289557	290477	---	0	ATG	0	ATG	289557
KQ11_GM000287	290488	290907	---	0	ATG	0	ATG	290488
KQ11_GM000288	290904	291449	AGGGG	290894	ATG	6	GTG	290898
KQ11_GM000289	291446	292018	GGGCG	291430	ATG	0	ATG	291446
KQ11_GM000290	291999	292511	CGGGG	291985	ATG	0	ATG	291999
KQ11_GM000291	292508	294154	GGGCG	292484	GTG	0	GTG	292508
KQ11_GM000292	294147	295040	AGGTG	294136	ATG	9	GTG	294138
KQ11_GM000293	295043	295960	AGGAG	295030	ATG	0	ATG	295043
KQ11_GM000294	295972	296316	CGGGG	295964	CTA	0	CTA	295972
KQ11_GM000295	296367	296984	CGGAG	296347	ATG	0	ATG	296367
KQ11_GM000296	297138	297953	AGGCG	297088	TTG	108	TTA	297030
KQ11_GM000297	298034	298462	---	0	CTA	0	CTA	298034
KQ11_GM000298	299208	299840	AGGAG	299160	ATG	-111	TTA	299319
KQ11_GM000299	300466	301155	GGGAG	300448	TCA	0	TCA	300466
KQ11_GM000300	301451	301765	GGGGG	301444	GTG	75	GTG	301376
KQ11_GM000301	302250	302792	---	0	GTG	0	GTG	302250
KQ11_GM000302	303145	303873	---	0	GTG	0	GTG	303145
KQ11_GM000303	304010	304576	AGGAG	303999	ATG	0	ATG	304010
KQ11_GM000304	304817	306214	CGGAG	304809	ATG	78	ATG	304739
KQ11_GM000305	306393	307118	GGGAG	306358	GTG	111	TCA	306282
KQ11_GM000306	307204	307875	---	0	TCA	0	TCA	307204
KQ11_GM000307	308110	309612	CGGAG	308099	ATG	0	ATG	308110
KQ11_GM000308	309769	310554	GGGAG	309740	ATG	96	ATG	309673
KQ11_GM000309	310551	311219	---	0	ATG	0	ATG	310551
KQ11_GM000310	311228	314980	CGGAG	311203	ATG	0	ATG	311228
KQ11_GM000311	314977	316824	AGCAG	314971	ATG	0	ATG	314977
KQ11_GM000312	316932	317678	GGGAG	316898	GTG	111	CTA	316821
KQ11_GM000313	317855	319312	AGCAG	317838	ATG	12	ATG	317843
KQ11_GM000314	319315	319494	---	0	ATG	0	ATG	319315
KQ11_GM000315	319629	319961	---	0	ATG	0	ATG	319629
KQ11_GM000316	320157	321446	---	0	TTG	0	TTG	320157
KQ11_GM000317	321743	324235	AGGAG	321729	ATG	-63	ATG	321806
KQ11_GM000318	324638	326761	GGGGG	324632	ATG	-99	ATG	324737
KQ11_GM000319	326790	327299	---	0	GTG	0	GTG	326790
KQ11_GM000320	327532	328533	AGGAG	327520	ATG	0	ATG	327532
KQ11_GM000321	328488	329168	AGGGG	328439	GTG	0	GTG	328488
KQ11_GM000322	329237	329857	CGGAG	329220	ATG	72	GTG	329165
KQ11_GM000323	329881	330102	GGGAG	329847	GTG	0	GTG	329881
KQ11_GM000324	330159	330617	---	0	TCA	0	TCA	330159
KQ11_GM000325	330877	331254	AGGGG	330834	GTG	102	TCA	330775
KQ11_GM000326	331267	332085	---	0	TCA	0	TCA	331267
KQ11_GM000327	332484	332723	---	0	CTA	0	CTA	332484
KQ11_GM000328	332704	333075	---	0	GTG	0	GTG	332704
KQ11_GM000329	333135	334346	CGGAG	333124	ATG	-6	CTA	333141
KQ11_GM000330	334478	334984	GGCAG	334444	CTA	0	CTA	334478
KQ11_GM000331	335041	335247	GGGAG	335031	TCA	0	TCA	335041
KQ11_GM000332	335506	337119	GGCAG	335465	GTG	0	GTG	335506
KQ11_GM000333	337125	338369	---	0	GTG	0	GTG	337125
KQ11_GM000334	338526	338978	GGGAG	338486	TTG	21	CTA	338505
KQ11_GM000335	339097	339369	---	0	ATG	0	ATG	339097
KQ11_GM000336	339370	340752	---	0	CTA	0	CTA	339370
KQ11_GM000337	340965	342230	GGGCG	340952	ATG	9	GTG	340956
KQ11_GM000338	342271	343305	GGGAG	342258	ATG	-18	ATG	342289
KQ11_GM000339	343302	344222	AGGAG	343267	ATG	0	ATG	343302
KQ11_GM000340	344222	345664	AGGAG	344204	ATG	0	ATG	344222
KQ11_GM000341	345712	346728	CGGAG	345699	GTG	0	GTG	345712
KQ11_GM000342	346728	347783	GGGAG	346715	ATG	0	ATG	346728
KQ11_GM000343	347780	348907	GGGAG	347767	CTA	0	CTA	347780
KQ11_GM000344	349172	350293	AGGGG	349159	GTG	0	GTG	349172
KQ11_GM000345	350399	351328	---	0	ATG	0	ATG	350399
KQ11_GM000346	351329	352441	GGGAG	351316	ATG	0	ATG	351329
KQ11_GM000347	352523	353302	---	0	ATG	0	ATG	352523
KQ11_GM000348	353473	353889	AGGAG	353452	ATG	0	ATG	353473
KQ11_GM000349	353909	354214	---	0	CTA	0	CTA	353909
KQ11_GM000350	354557	355570	---	0	CTA	0	CTA	354557
KQ11_GM000351	355572	356189	CGGGG	355562	TCA	0	TCA	355572
KQ11_GM000352	356580	357203	CGGGG	356534	GTG	36	TCA	356544
KQ11_GM000353	357639	358640	AGGGG	357631	ATG	24	ATG	357615
KQ11_GM000354	358797	359630	AGGTG	358747	ATG	0	ATG	358797
KQ11_GM000355	359831	360508	GGGAG	359806	ATG	-201	GTG	360032
KQ11_GM000356	360523	361137	AGCGG	360508	ATG	18	GTG	360505
KQ11_GM000357	361124	361993	TGGAG	361112	ATG	0	ATG	361124
KQ11_GM000358	362276	364033	TGGAG	362261	ATG	0	ATG	362276
KQ11_GM000359	364123	364731	GGGAG	364073	GTG	93	GTG	364030
KQ11_GM000360	364762	366282	AGGAG	364750	ATG	0	ATG	364762
KQ11_GM000361	366335	367099	GGGTG	366301	GTG	12	TCA	366323
KQ11_GM000362	367562	369109	GGCAG	367527	ATG	0	ATG	367562
KQ11_GM000363	369135	369746	AGGGG	369125	ATG	0	ATG	369135
KQ11_GM000364	369864	370868	AGGAG	369854	ATG	81	GTG	369783
KQ11_GM000365	371028	371480	AGGAG	370996	ATG	99	ATG	370929
KQ11_GM000366	371558	371920	TGGAG	371520	ATG	0	ATG	371558
KQ11_GM000367	371968	372270	AGGAG	371940	GTG	36	ATG	371932
KQ11_GM000368	372267	374060	AGGGG	372255	GTG	0	GTG	372267
KQ11_GM000369	374168	374566	AGGAG	374157	GTG	81	GTG	374087
KQ11_GM000370	374817	375254	AGGGG	374785	TTG	102	GTG	374715
KQ11_GM000371	375266	375883	AGGAG	375256	ATG	0	ATG	375266
KQ11_GM000372	375940	376770	AGGCG	375908	ATG	-45	GTG	375985
KQ11_GM000373	376857	377825	GGGAG	376810	GTG	126	GTG	376731
KQ11_GM000374	377917	378339	AGGCG	377889	GTG	30	TCA	377887
KQ11_GM000375	378454	380733	GGGCG	378422	GTG	18	CTA	378436
KQ11_GM000376	380871	381539	GGGGG	380822	CTA	0	CTA	380871
KQ11_GM000377	381545	382708	AGCAG	381505	ATG	-117	CTA	381662
KQ11_GM000378	382705	383607	AGGTG	382693	TCA	0	TCA	382705
KQ11_GM000379	383604	384923	GGGTG	383595	TCA	0	TCA	383604
KQ11_GM000380	385145	385969	---	0	ATG	0	ATG	385145
KQ11_GM000381	386060	386833	AGGAG	386049	ATG	0	ATG	386060
KQ11_GM000382	386879	388627	GGCAG	386864	ATG	0	ATG	386879
KQ11_GM000383	388624	389115	---	0	ATG	0	ATG	388624
KQ11_GM000384	389177	389440	TGGAG	389163	TTG	0	TTG	389177
KQ11_GM000385	389494	389934	GGGGG	389446	ATG	0	ATG	389494
KQ11_GM000386	389912	390004	---	0	TTA	0	TTA	389912
KQ11_GM000387	390117	390407	CGGAG	390089	CTA	0	CTA	390117
KQ11_GM000388	390695	390994	GGCAG	390646	CTA	0	CTA	390695
KQ11_GM000389	391124	391732	AGGAG	391114	TTG	0	TTG	391124
KQ11_GM000390	391915	392715	GGGGG	391879	ATG	186	GTG	391729
KQ11_GM000391	392632	392925	GGGCG	392626	TCA	0	TCA	392632
KQ11_GM000392	393287	394066	GGGGG	393256	GTG	198	TTA	393089
KQ11_GM000393	394461	396698	AGGCG	394449	ATG	-39	ATG	394500
KQ11_GM000394	396848	400012	GGGTG	396841	ATG	27	CTA	396821
KQ11_GM000395	400584	401507	GGGAG	400535	GTG	123	CTA	400461
KQ11_GM000396	401847	402473	GGGAG	401837	GTG	237	ATG	401610
KQ11_GM000397	402516	403118	---	0	TTA	0	TTA	402516
KQ11_GM000398	403753	405792	GGGGG	403703	GTG	75	TCA	403678
KQ11_GM000399	406360	406779	GGGTG	406349	GTG	60	TCA	406300
KQ11_GM000400	406832	407158	GGGAG	406827	ATG	-60	TTA	406892
KQ11_GM000401	407290	408123	---	0	TTA	0	TTA	407290
KQ11_GM000402	408326	409252	GGGGG	408298	TTG	102	TCA	408224
KQ11_GM000403	409441	410217	AGGAG	409409	GTG	195	TCA	409246
KQ11_GM000404	410254	411075	CGGGG	410242	CTA	0	CTA	410254
KQ11_GM000405	411265	412167	---	0	ATG	0	ATG	411265
KQ11_GM000406	412295	412510	TGGAG	412255	ATG	0	ATG	412295
KQ11_GM000407	412592	412801	CGGGG	412548	TTA	0	TTA	412592
KQ11_GM000408	412971	413657	AGGGG	412957	CTA	0	CTA	412971
KQ11_GM000409	413847	415322	TGGAG	413836	GTG	12	ATG	413835
KQ11_GM000410	415367	416266	TGGAG	415356	ATG	12	ATG	415355
KQ11_GM000411	416402	417820	AGGAG	416390	ATG	-48	TTG	416450
KQ11_GM000412	417820	418671	GGGAG	417802	ATG	0	ATG	417820
KQ11_GM000413	418771	419175	GGGAG	418751	ATG	0	ATG	418771
KQ11_GM000414	419268	420599	AGGCG	419221	GTG	0	GTG	419268
KQ11_GM000415	420620	420949	AGGGG	420572	ATG	0	ATG	420620
KQ11_GM000416	421038	421349	---	0	TCA	0	TCA	421038
KQ11_GM000417	421545	421889	CGGGG	421518	TTA	0	TTA	421545
KQ11_GM000418	422163	423773	AGGAC	422153	GTG	0	GTG	422163
KQ11_GM000419	423770	425215	CGGGG	423758	ATG	0	ATG	423770
KQ11_GM000420	425212	425805	GGGGG	425200	ATG	0	ATG	425212
KQ11_GM000421	425802	427667	GGGAG	425790	GTG	0	GTG	425802
KQ11_GM000422	427677	428480	AGGAG	427651	ATG	0	ATG	427677
KQ11_GM000423	428433	429539	GGCGG	428383	ATG	3	CTA	428430
KQ11_GM000424	429772	431226	AGGCG	429749	CTA	0	CTA	429772
KQ11_GM000425	431912	432172	AGCGG	431863	ATG	0	ATG	431912
KQ11_GM000426	432419	434740	GGGAG	432409	GTG	129	TCA	432290
KQ11_GM000427	434781	435908	GGCAG	434732	ATG	0	ATG	434781
KQ11_GM000428	436142	437014	AGGGG	436130	ATG	0	ATG	436142
KQ11_GM000429	437181	437447	GGGAG	437135	GTG	12	CTA	437169
KQ11_GM000430	437509	439569	---	0	TCA	0	TCA	437509
KQ11_GM000431	439668	440579	GGGAG	439649	GTG	96	TCA	439572
KQ11_GM000432	440576	441382	AGGTG	440567	TCA	0	TCA	440576
KQ11_GM000433	441674	441931	---	0	CTA	0	CTA	441674
KQ11_GM000434	442201	442845	---	0	ATG	0	ATG	442201
KQ11_GM000435	443241	443993	---	0	ATG	0	ATG	443241
KQ11_GM000436	444127	446469	GGCAG	444082	ATG	0	ATG	444127
KQ11_GM000437	446542	447825	AGGGG	446537	GTG	51	CTA	446491
KQ11_GM000438	447887	448801	AGGAG	447857	ATG	-96	GTG	447983
KQ11_GM000439	448848	449534	GGGGG	448832	ATG	18	ATG	448830
KQ11_GM000440	449546	450889	TGGAG	449518	GTG	15	CTA	449531
KQ11_GM000441	450939	451838	CGGGG	450913	ATG	-33	TTG	450972
KQ11_GM000442	451866	453269	TGGAG	451846	GTG	21	ATG	451845
KQ11_GM000443	453310	453771	AGGAG	453277	ATG	0	ATG	453310
KQ11_GM000444	453798	454526	AGGAG	453756	ATG	72	GTG	453726
KQ11_GM000445	454523	454834	GGGGG	454511	ATG	0	ATG	454523
KQ11_GM000446	454949	455215	AGCGG	454914	ATG	0	ATG	454949
KQ11_GM000447	455299	455547	AGGAG	455286	ATG	0	ATG	455299
KQ11_GM000448	455652	455864	GGGAG	455621	GTG	12	CTA	455640
KQ11_GM000449	455986	456711	AGGAC	455974	ATG	-90	TTA	456076
KQ11_GM000450	456832	457155	GGGCG	456782	ATG	0	ATG	456832
KQ11_GM000451	457338	457955	CGGAG	457300	GTG	60	ATG	457278
KQ11_GM000452	458058	458537	TGGAG	458046	ATG	0	ATG	458058
KQ11_GM000453	458600	459694	CGGGG	458590	ATG	48	ATG	458552
KQ11_GM000454	459796	461091	AGGAG	459782	ATG	108	GTG	459688
KQ11_GM000455	461166	461831	AGGAG	461134	GTG	78	TTG	461088
KQ11_GM000456	461934	462110	CGGGG	461894	CTA	0	CTA	461934
KQ11_GM000457	462193	462501	AGGGG	462176	ATG	-51	TCA	462244
KQ11_GM000458	462925	464115	GGGCG	462903	TTG	27	CTA	462898
KQ11_GM000459	464231	464893	GGGTG	464194	TTA	0	TTA	464231
KQ11_GM000460	464890	465321	GGGTG	464848	TCA	0	TCA	464890
KQ11_GM000461	465321	466283	TGGAG	465309	TCA	0	TCA	465321
KQ11_GM000462	466554	467162	GGGTG	466519	GTG	33	GTG	466521
KQ11_GM000463	467360	468214	GGGAG	467318	TTG	201	CTA	467159
KQ11_GM000464	468464	469222	---	0	TTG	0	TTG	468464
KQ11_GM000465	469513	470049	AGGGG	469496	ATG	0	ATG	469513
KQ11_GM000466	470082	471137	AGGAG	470036	ATG	36	GTG	470046
KQ11_GM000467	471281	472168	GGGGG	471234	GTG	147	ATG	471134
KQ11_GM000468	472177	473418	GGGAG	472149	ATG	0	ATG	472177
KQ11_GM000469	473415	474122	AGGAG	473403	GTG	0	GTG	473415
KQ11_GM000470	474119	475561	CGGGG	474108	ATG	0	ATG	474119
KQ11_GM000471	475733	476326	GGGGG	475684	GTG	144	TTG	475589
KQ11_GM000472	476368	477795	GGGAG	476356	ATG	0	ATG	476368
KQ11_GM000473	477792	479330	AGGGG	477780	GTG	0	GTG	477792
KQ11_GM000474	479377	480294	CGGGG	479364	ATG	-51	GTG	479428
KQ11_GM000475	480371	481240	CGGAG	480326	GTG	48	TTA	480323
KQ11_GM000476	481478	482227	AGGGG	481467	ATG	0	ATG	481478
KQ11_GM000477	482302	482565	---	0	TCA	0	TCA	482302
KQ11_GM000478	482759	483151	---	0	TCA	0	TCA	482759
KQ11_GM000479	483249	484112	AGGTG	483206	ATG	0	ATG	483249
KQ11_GM000480	484167	484253	GGCAG	484156	ATG	0	ATG	484167
KQ11_GM000481	484348	485319	AGGAG	484336	ATG	0	ATG	484348
KQ11_GM000482	485500	487080	CGGAG	485459	GTG	69	ATG	485431
KQ11_GM000483	487449	488237	CGGAG	487414	ATG	48	ATG	487401
KQ11_GM000484	488437	490146	AGGAG	488427	ATG	0	ATG	488437
KQ11_GM000485	490242	491834	CGGAG	490210	ATG	0	ATG	490242
KQ11_GM000486	491997	492233	AGGGG	491981	ATG	0	ATG	491997
KQ11_GM000487	492331	492576	AGGGG	492310	TCA	0	TCA	492331
KQ11_GM000488	492804	493667	AGGGG	492793	ATG	0	ATG	492804
KQ11_GM000489	493664	494056	TGGAG	493652	CTA	0	CTA	493664
KQ11_GM000490	494053	495771	GGGGG	494024	TCA	0	TCA	494053
KQ11_GM000491	495771	496274	GGGGG	495721	TCA	0	TCA	495771
KQ11_GM000492	496271	497281	---	0	TCA	0	TCA	496271
KQ11_GM000493	497510	497779	CGGGG	497500	ATG	0	ATG	497510
KQ11_GM000494	497943	499496	GGCAG	497932	GTG	24	ATG	497919
KQ11_GM000495	499526	500161	AGGGG	499476	ATG	33	ATG	499493
KQ11_GM000496	500231	501253	GGGCG	500189	TCA	0	TCA	500231
KQ11_GM000497	501270	502739	GGGAG	501222	ATG	-123	GTG	501393
KQ11_GM000498	502808	504247	CGGAG	502772	TTA	0	TTA	502808
KQ11_GM000499	504359	504988	AGGAG	504344	ATG	0	ATG	504359
KQ11_GM000500	505047	505673	CGGGG	505008	CTA	0	CTA	505047
KQ11_GM000501	506097	507128	AGGAG	506084	ATG	0	ATG	506097
KQ11_GM000502	507157	509925	GGGAG	507145	ATG	0	ATG	507157
KQ11_GM000503	510023	511276	AGGAG	510007	ATG	0	ATG	510023
KQ11_GM000504	511555	512283	AGGAG	511505	GTG	282	GTG	511273
KQ11_GM000505	512306	513145	GGGAG	512258	GTG	21	GTG	512285
KQ11_GM000506	513203	514093	AGGCG	513175	ATG	30	TCA	513173
KQ11_GM000507	514104	514532	GGGTG	514069	CTA	0	CTA	514104
KQ11_GM000508	514542	515522	---	0	CTA	0	CTA	514542
KQ11_GM000509	515615	516655	AGGGG	515607	TTG	3	CTA	515612
KQ11_GM000510	517456	519318	AGGAG	517442	ATG	0	ATG	517456
KQ11_GM000511	519730	521379	GGGGG	519706	ATG	-81	ATG	519811
KQ11_GM000512	521504	521977	GGGAG	521493	ATG	0	ATG	521504
KQ11_GM000513	522001	522165	GGGAG	521961	ATG	27	GTG	521974
KQ11_GM000514	522162	522542	CGGGG	522123	ATG	0	ATG	522162
KQ11_GM000515	522572	523147	AGGAG	522524	ATG	33	ATG	522539
KQ11_GM000516	523144	523755	CGGAG	523129	ATG	0	ATG	523144
KQ11_GM000517	523804	525564	CGGGG	523794	ATG	42	TTA	523762
KQ11_GM000518	525705	526991	AGGAG	525690	ATG	0	ATG	525705
KQ11_GM000519	526999	528036	---	0	ATG	0	ATG	526999
KQ11_GM000520	528033	528929	AGGGG	528023	ATG	0	ATG	528033
KQ11_GM000521	528926	529174	AGGTG	528914	GTG	0	GTG	528926
KQ11_GM000522	529438	530367	AGGGG	529389	GTG	45	GTG	529393
KQ11_GM000523	530392	531288	AGGTG	530366	TCA	0	TCA	530392
KQ11_GM000524	531353	532108	GGGTG	531347	GTG	30	TCA	531323
KQ11_GM000525	532386	533885	AGGAG	532372	ATG	0	ATG	532386
KQ11_GM000526	533885	535009	CGGAG	533852	ATG	0	ATG	533885
KQ11_GM000527	535002	535991	AGGAG	534990	ATG	0	ATG	535002
KQ11_GM000528	535988	536764	GGGAG	535977	GTG	0	GTG	535988
KQ11_GM000529	536820	537728	AGGCG	536783	GTG	69	TCA	536751
KQ11_GM000530	537736	538395	TGGAG	537703	ATG	-60	ATG	537796
KQ11_GM000531	538467	539120	GGGAG	538458	ATG	-9	ATG	538476
KQ11_GM000532	539164	539670	AGGCG	539159	TTA	0	TTA	539164
KQ11_GM000533	539894	540952	GGGAG	539853	GTG	126	GTG	539768
KQ11_GM000534	541003	541734	AGGCG	540953	TTG	54	CTA	540949
KQ11_GM000535	541792	542121	AGGGG	541746	GTG	24	TCA	541768
KQ11_GM000536	542155	542268	---	0	GTG	0	GTG	542155
KQ11_GM000537	542272	542475	---	0	TTA	0	TTA	542272
KQ11_GM000538	542609	543235	CGGGG	542563	TCA	0	TCA	542609
KQ11_GM000539	543232	544467	AGGTG	543198	TCA	0	TCA	543232
KQ11_GM000540	544659	545222	AGGAG	544649	GTG	0	GTG	544659
KQ11_GM000541	545232	545921	AGGGG	545189	ATG	-24	ATG	545256
KQ11_GM000542	545933	547123	CGGAG	545887	CTA	0	CTA	545933
KQ11_GM000543	547120	547791	AGCAG	547086	TCA	0	TCA	547120
KQ11_GM000544	547948	548556	GGGGG	547936	GTG	123	TCA	547825
KQ11_GM000545	548733	549530	AGGGG	548724	ATG	-63	GTG	548796
KQ11_GM000546	549567	550388	CGGGG	549547	GTG	33	CTA	549534
KQ11_GM000547	550463	551047	TGGAG	550455	ATG	0	ATG	550463
KQ11_GM000548	551176	551943	CGGAG	551161	ATG	0	ATG	551176
KQ11_GM000549	552055	552675	TGGAG	552045	ATG	0	ATG	552055
KQ11_GM000550	552759	553799	---	0	GTG	0	GTG	552759
KQ11_GM000551	553808	554650	GGGTG	553783	CTA	0	CTA	553808
KQ11_GM000552	554709	555428	AGGGG	554687	ATG	18	GTG	554691
KQ11_GM000553	555498	556517	AGGAG	555488	ATG	0	ATG	555498
KQ11_GM000554	556518	556940	AGCAG	556486	ATG	0	ATG	556518
KQ11_GM000555	557069	557710	GGGGG	557044	TTA	0	TTA	557069
KQ11_GM000556	558101	559099	CGGAG	558079	GTG	63	GTG	558038
KQ11_GM000557	559357	560646	GGGAG	559346	ATG	72	ATG	559285
KQ11_GM000558	560843	561205	AGGAC	560833	ATG	0	ATG	560843
KQ11_GM000559	561472	562041	AGGCG	561424	TTG	0	TTG	561472
KQ11_GM000560	562071	562892	AGGCG	562048	GTG	33	ATG	562038
KQ11_GM000561	562972	563397	GGGTG	562930	ATG	0	ATG	562972
KQ11_GM000562	563435	564439	AGCAG	563421	GTG	24	TTA	563411
KQ11_GM000563	564485	564901	---	0	ATG	0	ATG	564485
KQ11_GM000564	564894	565448	AGGAG	564846	GTG	0	GTG	564894
KQ11_GM000565	565445	565762	AGGGG	565409	GTG	0	GTG	565445
KQ11_GM000566	565838	566131	GGGAG	565814	ATG	0	ATG	565838
KQ11_GM000567	566213	566773	GGGGG	566208	ATG	-48	ATG	566261
KQ11_GM000568	566773	567069	GGGCG	566726	ATG	0	ATG	566773
KQ11_GM000569	567185	569464	GGGTG	567144	GTG	30	CTA	567155
KQ11_GM000570	569461	570249	---	0	TCA	0	TCA	569461
KQ11_GM000571	570251	570502	GGGAG	570236	TCA	0	TCA	570251
KQ11_GM000572	570798	570983	TGGAG	570763	ATG	0	ATG	570798
KQ11_GM000573	571312	574377	GGGGG	571282	GTG	39	ATG	571273
KQ11_GM000574	574466	574801	AGCAG	574455	TTA	0	TTA	574466
KQ11_GM000575	574885	575718	AGGAG	574875	GTG	87	TCA	574798
KQ11_GM000576	575708	576265	AGGAG	575702	CTA	0	CTA	575708
KQ11_GM000577	576360	576779	CGGAG	576326	GTG	69	TTA	576291
KQ11_GM000578	576857	577099	AGGAG	576844	ATG	0	ATG	576857
KQ11_GM000579	577180	577437	TGGAG	577173	ATG	0	ATG	577180
KQ11_GM000580	577538	578875	AGGGG	577514	CTA	0	CTA	577538
KQ11_GM000581	579174	579773	AGGTG	579161	TCA	0	TCA	579174
KQ11_GM000582	579837	583472	AGGTG	579822	ATG	-15	TCA	579852
KQ11_GM000583	583598	583990	GGGAG	583584	ATG	-30	TTA	583628
KQ11_GM000584	584482	585402	CGGGG	584441	TCA	0	TCA	584482
KQ11_GM000585	585635	585928	AGGGG	585594	TCA	0	TCA	585635
KQ11_GM000586	586670	586822	---	0	ATG	0	ATG	586670
KQ11_GM000587	587490	587975	AGGAC	587478	GTG	0	GTG	587490
KQ11_GM000588	588140	589069	---	0	ATG	0	ATG	588140
KQ11_GM000589	589121	590737	---	0	CTA	0	CTA	589121
KQ11_GM000590	590819	591748	CGGGG	590807	CTA	0	CTA	590819
KQ11_GM000591	591919	592203	AGGTG	591902	GTG	0	GTG	591919
KQ11_GM000592	592196	592867	---	0	ATG	0	ATG	592196
KQ11_GM000593	592883	593533	GGGTG	592876	TCA	0	TCA	592883
KQ11_GM000594	593591	594289	GGGCG	593581	CTA	0	CTA	593591
KQ11_GM000595	594512	595576	TGGAG	594500	ATG	-45	GTG	594557
KQ11_GM000596	595636	597774	AGGAG	595624	ATG	0	ATG	595636
KQ11_GM000597	597814	598344	GGCAG	597805	TCA	0	TCA	597814
KQ11_GM000598	598463	599374	GGGGG	598454	ATG	84	TTA	598379
KQ11_GM000599	599433	600584	GGGAG	599426	TTG	57	TCA	599376
KQ11_GM000600	600581	601711	---	0	TCA	0	TCA	600581
KQ11_GM000601	601708	602460	AGGGG	601699	TCA	0	TCA	601708
KQ11_GM000602	602639	603811	AGGCG	602634	TTG	45	ATG	602594
KQ11_GM000603	603963	604778	AGGAG	603955	ATG	144	CTA	603819
KQ11_GM000604	604777	604875	AGGCG	604765	ATG	0	ATG	604777
KQ11_GM000605	604922	606115	GGGAG	604883	GTG	0	GTG	604922
KQ11_GM000606	606542	608014	AGGAG	606525	GTG	198	TTA	606344
KQ11_GM000607	608089	609405	---	0	TTA	0	TTA	608089
KQ11_GM000608	609553	611094	---	0	ATG	0	ATG	609553
KQ11_GM000609	611063	611482	CGGAG	611056	CTA	0	CTA	611063
KQ11_GM000610	611870	613186	GGGAG	611824	ATG	-18	ATG	611888
KQ11_GM000611	613337	614263	GGGCG	613326	CTA	0	CTA	613337
KQ11_GM000612	614330	615244	CGGGG	614300	TCA	0	TCA	614330
KQ11_GM000613	615273	615929	---	0	TCA	0	TCA	615273
KQ11_GM000614	616113	616856	GGGCG	616077	ATG	0	ATG	616113
KQ11_GM000615	616904	617608	AGGCG	616855	GTG	51	TTA	616853
KQ11_GM000616	617761	619008	AGGCG	617720	GTG	105	TCA	617656
KQ11_GM000617	619235	619783	AGGAG	619221	ATG	180	TCA	619055
KQ11_GM000618	619944	620900	CGGAG	619934	GTG	75	TCA	619869
KQ11_GM000619	620989	621528	AGGCG	620944	TCA	0	TCA	620989
KQ11_GM000620	621545	622348	AGGGG	621511	ATG	-78	TCA	621623
KQ11_GM000621	622462	623064	AGGGG	622420	ATG	0	ATG	622462
KQ11_GM000622	623204	625159	GGGAG	623165	ATG	-60	GTG	623264
KQ11_GM000623	625352	626347	CGGGG	625342	GTG	123	TCA	625229
KQ11_GM000624	626383	627882	AGGGG	626369	TCA	0	TCA	626383
KQ11_GM000625	627914	629035	GGGGG	627906	ATG	-63	TCA	627977
KQ11_GM000626	629338	630498	GGGGG	629307	GTG	141	CTA	629197
KQ11_GM000627	630633	631427	AGGAG	630623	ATG	0	ATG	630633
KQ11_GM000628	631427	632659	GGGAG	631381	ATG	0	ATG	631427
KQ11_GM000629	632683	633504	---	0	TCA	0	TCA	632683
KQ11_GM000630	633686	634375	AGGGG	633675	ATG	0	ATG	633686
KQ11_GM000631	634381	634926	AGGTG	634374	GTG	0	GTG	634381
KQ11_GM000632	635039	637870	---	0	ATG	0	ATG	635039
KQ11_GM000633	638013	638318	GGGGG	637977	ATG	0	ATG	638013
KQ11_GM000634	638363	638995	---	0	TCA	0	TCA	638363
KQ11_GM000635	639030	639200	---	0	CTA	0	CTA	639030
KQ11_GM000636	639276	639662	AGGAG	639265	GTG	27	CTA	639249
KQ11_GM000637	639664	640704	GGCAG	639621	ATG	-75	TCA	639739
KQ11_GM000638	640841	641470	---	0	ATG	0	ATG	640841
KQ11_GM000639	641463	642155	AGGAG	641451	ATG	0	ATG	641463
KQ11_GM000640	642198	643733	AGGAG	642154	TCA	0	TCA	642198
KQ11_GM000641	643795	644451	---	0	ATG	0	ATG	643795
KQ11_GM000642	644588	645304	GGGGG	644561	GTG	120	CTA	644468
KQ11_GM000643	645381	650438	AGGGG	645363	GTG	84	TCA	645297
KQ11_GM000644	650569	652011	AGGAG	650537	GTG	78	TCA	650491
KQ11_GM000645	652365	652709	CGGAG	652357	TCA	0	TCA	652365
KQ11_GM000646	652708	653022	CGGAG	652663	ATG	0	ATG	652708
KQ11_GM000647	653179	653934	TGGGG	653143	CTA	0	CTA	653179
KQ11_GM000648	654014	654640	CGGAG	654005	TCA	0	TCA	654014
KQ11_GM000649	654854	655201	AGGAG	654843	ATG	0	ATG	654854
KQ11_GM000650	655476	656618	GGGAG	655460	ATG	75	ATG	655401
KQ11_GM000651	656615	657400	---	0	ATG	0	ATG	656615
KQ11_GM000652	657536	658234	AGGAG	657491	CTA	0	CTA	657536
KQ11_GM000653	658267	660003	---	0	CTA	0	CTA	658267
KQ11_GM000654	660003	661700	CGGCG	659964	TCA	0	TCA	660003
KQ11_GM000655	661697	662455	AGGAG	661654	TCA	0	TCA	661697
KQ11_GM000656	662491	664401	TGGAG	662446	ATG	-159	TCA	662650
KQ11_GM000657	664495	665340	GGGAG	664482	GTG	51	TTA	664444
KQ11_GM000658	665458	666093	AGGGG	665446	ATG	45	GTG	665413
KQ11_GM000659	666409	668178	GGGTG	666360	ATG	0	ATG	666409
KQ11_GM000660	668377	669426	AGGAG	668353	ATG	0	ATG	668377
KQ11_GM000661	669430	669828	---	0	ATG	0	ATG	669430
KQ11_GM000662	669944	670906	GGGAG	669928	GTG	111	ATG	669833
KQ11_GM000663	670943	671434	AGGGG	670898	GTG	15	TCA	670928
KQ11_GM000664	671517	672377	GGGAG	671486	GTG	0	GTG	671517
KQ11_GM000665	672390	673025	GGGAG	672354	ATG	0	ATG	672390
KQ11_GM000666	673072	673476	---	0	ATG	0	ATG	673072
KQ11_GM000667	673494	674078	AGGGG	673454	GTG	21	TTA	673473
KQ11_GM000668	674469	675977	CGGCG	674457	TTG	21	TCA	674448
KQ11_GM000669	675985	676725	AGGGG	675943	CTA	0	CTA	675985
KQ11_GM000670	677425	678291	---	0	ATG	0	ATG	677425
KQ11_GM000671	678361	678888	GGGGG	678313	ATG	-27	GTG	678388
KQ11_GM000672	678966	679646	CGGGG	678941	TCA	0	TCA	678966
KQ11_GM000673	679643	680314	---	0	TCA	0	TCA	679643
KQ11_GM000674	680503	682347	GGGAG	680492	ATG	192	TCA	680311
KQ11_GM000675	682344	683063	CGGAG	682320	TCA	0	TCA	682344
KQ11_GM000676	683211	684599	AGGCG	683167	ATG	66	TTA	683145
KQ11_GM000677	685170	686981	GGGCG	685148	TTG	24	ATG	685146
KQ11_GM000678	687072	688232	AGGTG	687031	TCA	0	TCA	687072
KQ11_GM000679	688409	688858	AGGGG	688369	TCA	0	TCA	688409
KQ11_GM000680	688874	689377	CGGAG	688824	CTA	0	CTA	688874
KQ11_GM000681	689384	690802	---	0	CTA	0	CTA	689384
KQ11_GM000682	690964	693213	AGCAG	690915	ATG	0	ATG	690964
KQ11_GM000683	693301	694734	GGCAG	693289	TCA	0	TCA	693301
KQ11_GM000684	695149	695628	CGGAG	695144	GTG	45	TCA	695104
KQ11_GM000685	695631	697829	GGCAG	695596	CTA	0	CTA	695631
KQ11_GM000686	697895	699835	GGCGG	697856	GTG	0	GTG	697895
KQ11_GM000687	699974	702547	CGGGG	699967	TCA	0	TCA	699974
KQ11_GM000688	702307	704487	TGGGG	702271	TCA	0	TCA	702307
KQ11_GM000689	705174	705707	GGGAG	705163	ATG	0	ATG	705174
KQ11_GM000690	705704	706156	AGGCG	705658	GTG	0	GTG	705704
KQ11_GM000691	706202	706735	---	0	ATG	0	ATG	706202
KQ11_GM000692	706828	707112	AGGAG	706788	ATG	0	ATG	706828
KQ11_GM000693	707341	709641	AGGAG	707331	ATG	0	ATG	707341
KQ11_GM000694	709641	709844	AGGGG	709624	ATG	0	ATG	709641
KQ11_GM000695	710085	710555	GGGAG	710043	ATG	54	ATG	710031
KQ11_GM000696	710564	711010	AGCGG	710515	TTG	0	TTG	710564
KQ11_GM000697	711103	711948	AGGGG	711081	ATG	-18	TTG	711121
KQ11_GM000698	712041	712226	GGGCG	712013	TTA	0	TTA	712041
KQ11_GM000699	712265	713236	CGGGG	712243	TCA	0	TCA	712265
KQ11_GM000700	713472	715121	AGGGG	713462	ATG	-213	ATG	713685
KQ11_GM000701	715493	716992	GGGTG	715482	TCA	0	TCA	715493
KQ11_GM000702	717075	718217	AGGGG	717042	CTA	0	CTA	717075
KQ11_GM000703	718334	718912	AGGAG	718284	GTG	120	TCA	718214
KQ11_GM000704	719027	720217	GGGGG	718995	ATG	0	ATG	719027
KQ11_GM000705	720227	720580	GGGCG	720192	GTG	0	GTG	720227
KQ11_GM000706	720677	721513	---	0	TCA	0	TCA	720677
KQ11_GM000707	721602	722357	CGGGG	721553	ATG	0	ATG	721602
KQ11_GM000708	722613	723200	AGGCG	722567	GTG	75	TTA	722538
KQ11_GM000709	723406	724650	TGGAG	723390	ATG	0	ATG	723406
KQ11_GM000710	724737	725327	AGGTG	724726	GTG	90	TTG	724647
KQ11_GM000711	725382	726002	AGGCG	725366	ATG	-72	CTA	725454
KQ11_GM000712	726275	726757	AGGGG	726260	ATG	0	ATG	726275
KQ11_GM000713	726879	727661	AGGCG	726842	ATG	0	ATG	726879
KQ11_GM000714	727679	728179	GGGTG	727648	ATG	15	ATG	727664
KQ11_GM000715	728285	729664	CGGGG	728275	GTG	96	GTG	728189
KQ11_GM000716	729767	730756	GGGTG	729755	ATG	0	ATG	729767
KQ11_GM000717	730868	732973	AGGTG	730857	ATG	6	ATG	730862
KQ11_GM000718	733007	733504	---	0	ATG	0	ATG	733007
KQ11_GM000719	733513	733869	GGCAG	733496	ATG	0	ATG	733513
KQ11_GM000720	733903	735669	CGGGG	733878	ATG	18	CTA	733885
KQ11_GM000721	735961	738345	GGGGG	735949	GTG	243	CTA	735718
KQ11_GM000722	738700	740571	GGGAG	738651	GTG	177	ATG	738523
KQ11_GM000723	740568	742364	AGGAG	740554	GTG	0	GTG	740568
KQ11_GM000724	742366	746061	AGGCG	742333	ATG	0	ATG	742366
KQ11_GM000725	752622	753113	GGGAG	752597	ATG	0	ATG	752622
KQ11_GM000726	753320	754591	GGGAG	753279	GTG	78	TTG	753242
KQ11_GM000727	754594	756012	AGGCG	754581	CTA	0	CTA	754594
KQ11_GM000728	756317	757276	GGGGG	756282	GTG	123	CTA	756194
KQ11_GM000729	757507	758343	GGGCG	757467	TCA	0	TCA	757507
KQ11_GM000730	758369	759835	AGGAG	758335	GTG	36	TCA	758333
KQ11_GM000731	759963	760889	AGGAG	759933	ATG	-54	ATG	760017
KQ11_GM000732	761232	761657	AGGAG	761217	ATG	0	ATG	761232
KQ11_GM000733	761757	763928	AGGAG	761745	ATG	0	ATG	761757
KQ11_GM000734	763941	765197	AGCAG	763927	ATG	0	ATG	763941
KQ11_GM000735	765228	765404	CGGCG	765213	TCA	0	TCA	765228
KQ11_GM000736	765403	765606	---	0	ATG	0	ATG	765403
KQ11_GM000737	765666	766001	AGGTG	765655	ATG	0	ATG	765666
KQ11_GM000738	766331	766843	GGGTG	766282	ATG	36	ATG	766295
KQ11_GM000739	766924	768480	GGGCG	766907	CTA	0	CTA	766924
KQ11_GM000740	768703	769182	AGGAG	768693	ATG	0	ATG	768703
KQ11_GM000741	769281	770864	GGGCG	769245	TCA	0	TCA	769281
KQ11_GM000742	770920	771471	---	0	ATG	0	ATG	770920
KQ11_GM000743	771840	772370	GGGAG	771795	ATG	0	ATG	771840
KQ11_GM000744	772653	773480	GGGCG	772629	GTG	0	GTG	772653
KQ11_GM000745	773524	774720	AGGCG	773497	ATG	-87	GTG	773611
KQ11_GM000746	774732	775481	AGGAC	774720	ATG	0	ATG	774732
KQ11_GM000747	775489	775887	CGGGG	775484	ATG	0	ATG	775489
KQ11_GM000748	776070	776420	AGGAG	776030	ATG	0	ATG	776070
KQ11_GM000749	776836	777255	GGGCG	776823	ATG	30	ATG	776806
KQ11_GM000750	777502	777771	GGGAG	777488	GTG	96	CTA	777406
KQ11_GM000751	777834	778136	GGCAG	777791	ATG	-39	TCA	777873
KQ11_GM000752	778827	779540	CGGAG	778801	GTG	84	GTG	778743
KQ11_GM000753	779651	780820	TGGAG	779640	ATG	36	TTG	779615
KQ11_GM000754	781454	781795	GGGTG	781429	CTA	0	CTA	781454
KQ11_GM000755	781861	782328	GGGCG	781815	GTG	54	GTG	781807
KQ11_GM000756	782316	782489	GGCGG	782274	ATG	0	ATG	782316
KQ11_GM000757	782514	783035	AGCGG	782464	CTA	0	CTA	782514
KQ11_GM000758	783482	784132	AGGGG	783472	GTG	120	CTA	783362
KQ11_GM000759	784274	784603	AGGAG	784261	GTG	0	GTG	784274
KQ11_GM000760	784654	785301	AGCAG	784624	ATG	0	ATG	784654
KQ11_GM000761	785485	785700	CGGCG	785446	GTG	0	GTG	785485
KQ11_GM000762	785697	786971	AGGCG	785655	GTG	0	GTG	785697
KQ11_GM000763	787259	788893	---	0	ATG	0	ATG	787259
KQ11_GM000764	788978	790285	GGGGG	788947	TTA	0	TTA	788978
KQ11_GM000765	790490	791452	GGGCG	790447	GTG	51	ATG	790439
KQ11_GM000766	791458	791745	AGGCG	791451	TCA	0	TCA	791458
KQ11_GM000767	791852	793360	---	0	CTA	0	CTA	791852
KQ11_GM000768	793363	794073	---	0	TCA	0	TCA	793363
KQ11_GM000769	794083	794571	AGGAG	794042	ATG	-63	TTA	794146
KQ11_GM000770	794855	795112	AGGGG	794840	ATG	0	ATG	794855
KQ11_GM000771	795295	795987	GGGAG	795246	ATG	177	ATG	795118
KQ11_GM000772	796243	798018	AGGGG	796193	GTG	243	TCA	796000
KQ11_GM000773	798027	798491	---	0	TCA	0	TCA	798027
KQ11_GM000774	798680	799915	GGGAG	798647	TCA	0	TCA	798680
KQ11_GM000775	800207	801853	AGCAG	800192	CTA	0	CTA	800207
KQ11_GM000776	801850	804405	---	0	TCA	0	TCA	801850
KQ11_GM000777	804365	804568	---	0	TTA	0	TTA	804365
KQ11_GM000778	804824	805207	GGGCG	804781	GTG	0	GTG	804824
KQ11_GM000779	805214	805864	---	0	ATG	0	ATG	805214
KQ11_GM000780	806019	807149	TGGAG	806010	CTA	0	CTA	806019
KQ11_GM000781	807430	808125	AGGAG	807416	ATG	0	ATG	807430
KQ11_GM000782	808484	809308	---	0	ATG	0	ATG	808484
KQ11_GM000783	809773	810384	---	0	ATG	0	ATG	809773
KQ11_GM000784	810544	811323	---	0	ATG	0	ATG	810544
KQ11_GM000785	811348	811485	---	0	ATG	0	ATG	811348
KQ11_GM000786	811597	812097	GGGTG	811571	ATG	0	ATG	811597
KQ11_GM000787	812138	812782	GGGGG	812132	GTG	0	GTG	812138
KQ11_GM000788	812874	813092	AGGAG	812824	GTG	90	TTG	812784
KQ11_GM000789	813089	814465	---	0	ATG	0	ATG	813089
KQ11_GM000790	814682	815422	GGGAG	814632	ATG	135	ATG	814547
KQ11_GM000791	815619	818663	---	0	TTG	0	TTG	815619
KQ11_GM000792	818912	819649	---	0	TTA	0	TTA	818912
KQ11_GM000793	819646	820383	AGGTG	819613	TCA	0	TCA	819646
KQ11_GM000794	820634	822277	GGCAG	820591	ATG	0	ATG	820634
KQ11_GM000795	822274	824187	AGGAG	822261	ATG	0	ATG	822274
KQ11_GM000796	824184	824603	AGCAG	824169	CTA	0	CTA	824184
KQ11_GM000797	824600	825097	---	0	TCA	0	TCA	824600
KQ11_GM000798	825254	826009	AGGTG	825226	ATG	0	ATG	825254
KQ11_GM000799	826002	826631	AGGAG	825978	TCA	0	TCA	826002
KQ11_GM000800	826664	827494	GGCAG	826614	ATG	0	ATG	826664
KQ11_GM000801	827720	830266	---	0	ATG	0	ATG	827720
KQ11_GM000802	830383	831693	CGGAG	830371	ATG	0	ATG	830383
KQ11_GM000803	831742	832398	GGGGG	831737	ATG	0	ATG	831742
KQ11_GM000804	832671	833810	AGGCG	832660	ATG	30	GTG	832641
KQ11_GM000805	833822	834724	---	0	ATG	0	ATG	833822
KQ11_GM000806	834875	835345	AGGTG	834843	TCA	0	TCA	834875
KQ11_GM000807	835354	835716	AGGGG	835315	TCA	0	TCA	835354
KQ11_GM000808	835866	836270	AGGAG	835856	ATG	0	ATG	835866
KQ11_GM000809	836536	837477	GGGCG	836497	GTG	63	GTG	836473
KQ11_GM000810	837474	838424	AGGAG	837462	GTG	0	GTG	837474
KQ11_GM000811	838465	840393	CGGAG	838417	ATG	0	ATG	838465
KQ11_GM000812	840439	841950	---	0	ATG	0	ATG	840439
KQ11_GM000813	841972	842883	---	0	ATG	0	ATG	841972
KQ11_GM000814	842972	843943	GGGCG	842966	ATG	42	ATG	842930
KQ11_GM000815	844044	844916	TGGAG	844031	GTG	9	GTG	844035
KQ11_GM000816	844928	846385	GGGAG	844917	ATG	0	ATG	844928
KQ11_GM000817	846615	847634	GGGCG	846565	TCA	0	TCA	846615
KQ11_GM000818	847631	848809	AGGGG	847591	TCA	0	TCA	847631
KQ11_GM000819	849066	849989	AGGCG	849019	GTG	57	GTG	849009
KQ11_GM000820	850270	851121	GGGAG	850236	ATG	0	ATG	850270
KQ11_GM000821	851174	852223	AGGAG	851162	ATG	0	ATG	851174
KQ11_GM000822	852235	853170	AGGGG	852223	ATG	0	ATG	852235
KQ11_GM000823	853291	854250	GGGCG	853269	ATG	36	ATG	853255
KQ11_GM000824	854250	855299	---	0	ATG	0	ATG	854250
KQ11_GM000825	855365	856327	GGGCG	855322	ATG	48	TTG	855317
KQ11_GM000826	856486	856857	---	0	TCA	0	TCA	856486
KQ11_GM000827	856990	857820	GGGAG	856940	ATG	63	TCA	856927
KQ11_GM000828	857839	858579	GGGTG	857824	TTA	0	TTA	857839
KQ11_GM000829	858751	859890	AGGGG	858716	GTG	0	GTG	858751
KQ11_GM000830	860028	860843	GGGGG	859983	ATG	117	TCA	859911
KQ11_GM000831	860843	861982	---	0	CTA	0	CTA	860843
KQ11_GM000832	862260	862487	CGGAG	862247	ATG	0	ATG	862260
KQ11_GM000833	862588	864105	GGGAG	862538	CTA	0	CTA	862588
KQ11_GM000834	864374	864949	TGGGG	864340	ATG	0	ATG	864374
KQ11_GM000835	864888	865538	AGGGG	864844	TCA	0	TCA	864888
KQ11_GM000836	865843	866796	GGGAG	865803	GTG	111	TTG	865732
KQ11_GM000837	866801	868519	AGGAG	866789	ATG	0	ATG	866801
KQ11_GM000838	868671	869144	AGGAG	868656	ATG	0	ATG	868671
KQ11_GM000839	869155	870765	AGGAG	869143	ATG	-60	ATG	869215
KQ11_GM000840	871111	872664	AGGGG	871061	ATG	180	ATG	870931
KQ11_GM000841	872661	874736	AGGAG	872651	ATG	0	ATG	872661
KQ11_GM000842	874832	875191	GGGAG	874783	ATG	99	TTG	874733
KQ11_GM000843	875269	875502	AGGAG	875259	ATG	0	ATG	875269
KQ11_GM000844	875597	876229	TGGAG	875566	ATG	24	ATG	875573
KQ11_GM000845	876546	877805	GGGGG	876515	GTG	69	GTG	876477
KQ11_GM000846	877792	879036	---	0	TTG	0	TTG	877792
KQ11_GM000847	879033	880727	GGGAG	878984	CTA	0	CTA	879033
KQ11_GM000848	880785	881555	AGGGG	880775	ATG	-15	GTG	880800
KQ11_GM000849	881567	881995	AGGCG	881562	GTG	39	TTA	881528
KQ11_GM000850	882308	882736	AGGAG	882296	TCA	0	TCA	882308
KQ11_GM000851	882792	883190	AGGAG	882748	GTG	36	CTA	882756
KQ11_GM000852	883265	883528	AGGAG	883249	ATG	18	TCA	883247
KQ11_GM000853	883525	884544	AGCGG	883513	TCA	0	TCA	883525
KQ11_GM000854	884756	886483	---	0	ATG	0	ATG	884756
KQ11_GM000855	886682	886876	GGGGG	886676	TTA	0	TTA	886682
KQ11_GM000856	886881	887351	---	0	GTG	0	GTG	886881
KQ11_GM000857	887516	888316	AGGAG	887509	ATG	-246	TTG	887762
KQ11_GM000858	888398	889468	GGCAG	888363	ATG	0	ATG	888398
KQ11_GM000859	889577	889666	GGGCG	889546	TCA	0	TCA	889577
KQ11_GM000860	889687	890004	---	0	CTA	0	CTA	889687
KQ11_GM000861	890140	892569	TGGAG	890105	GTG	0	GTG	890140
KQ11_GM000862	892654	893382	CGGGG	892644	GTG	69	TCA	892585
KQ11_GM000863	893505	893825	GGGGG	893480	ATG	0	ATG	893505
KQ11_GM000864	893860	894615	GGCAG	893812	GTG	6	TTA	893854
KQ11_GM000865	894643	895038	CGGAG	894629	TCA	0	TCA	894643
KQ11_GM000866	895115	895969	GGGCG	895100	GTG	6	CTA	895109
KQ11_GM000867	895973	896893	AGGAG	895956	TTA	0	TTA	895973
KQ11_GM000868	897050	897637	---	0	ATG	0	ATG	897050
KQ11_GM000869	897788	898438	---	0	CTA	0	CTA	897788
KQ11_GM000870	898598	901186	AGCAG	898588	ATG	-57	TTA	898655
KQ11_GM000871	901235	902299	CGGGG	901215	ATG	0	ATG	901235
KQ11_GM000872	902554	903474	AGGGG	902545	ATG	0	ATG	902554
KQ11_GM000873	903584	903919	GGGAG	903574	ATG	-57	GTG	903641
KQ11_GM000874	903933	907550	---	0	TCA	0	TCA	903933
KQ11_GM000875	907762	908925	GGGTG	907715	GTG	36	TCA	907726
KQ11_GM000876	909030	910640	AGGAG	908980	GTG	63	CTA	908967
KQ11_GM000877	910735	910866	---	0	ATG	0	ATG	910735
KQ11_GM000878	910989	913181	GGGAG	910943	ATG	126	GTG	910863
KQ11_GM000879	913260	913586	AGCGG	913218	TTG	3	CTA	913257
KQ11_GM000880	913912	915129	AGGAG	913901	ATG	0	ATG	913912
KQ11_GM000881	915260	915610	AGGAG	915249	TTG	0	TTG	915260
KQ11_GM000882	915662	916579	AGGAG	915652	ATG	0	ATG	915662
KQ11_GM000883	916610	917989	AGGCG	916561	ATG	0	ATG	916610
KQ11_GM000884	918133	918759	CGGAG	918122	GTG	126	CTA	918007
KQ11_GM000885	918782	920092	CGGAG	918732	ATG	-42	CTA	918824
KQ11_GM000886	920347	921504	GGGAG	920302	GTG	117	TCA	920230
KQ11_GM000887	921542	921727	GGGTG	921526	CTA	0	CTA	921542
KQ11_GM000888	921775	922518	GGGTG	921763	CTA	0	CTA	921775
KQ11_GM000889	922519	923958	---	0	TTA	0	TTA	922519
KQ11_GM000890	924038	924853	CGGGG	923999	TCA	0	TCA	924038
KQ11_GM000891	924858	925820	---	0	TCA	0	TCA	924858
KQ11_GM000892	925817	927163	GGGAG	925767	TCA	0	TCA	925817
KQ11_GM000893	927210	928028	AGGAG	927187	TTG	15	TTA	927195
KQ11_GM000894	928078	929010	AGGGG	928054	ATG	-18	CTA	928096
KQ11_GM000895	929152	930294	CGGAG	929141	ATG	0	ATG	929152
KQ11_GM000896	930364	931146	AGGGG	930357	ATG	0	ATG	930364
KQ11_GM000897	931143	932072	---	0	GTG	0	GTG	931143
KQ11_GM000898	932155	933576	AGGGG	932131	ATG	0	ATG	932155
KQ11_GM000899	933690	934460	GGGAG	933650	ATG	117	TTA	933573
KQ11_GM000900	934573	935127	TGGAG	934534	TTG	42	ATG	934531
KQ11_GM000901	935187	935654	---	0	ATG	0	ATG	935187
KQ11_GM000902	935686	936576	GGGAG	935679	CTA	0	CTA	935686
KQ11_GM000903	936546	937151	AGGAG	936516	TCA	0	TCA	936546
KQ11_GM000904	937761	939194	GGCAG	937744	ATG	-174	CTA	937935
KQ11_GM000905	939191	939652	---	0	TCA	0	TCA	939191
KQ11_GM000906	939874	940437	TGGGG	939835	TCA	0	TCA	939874
KQ11_GM000907	940691	941512	GGGAG	940681	GTG	144	CTA	940547
KQ11_GM000908	941515	942576	AGGGG	941465	TCA	0	TCA	941515
KQ11_GM000909	942629	943561	GGGCG	942604	TTA	0	TTA	942629
KQ11_GM000910	943558	943767	GGGGG	943544	TCA	0	TCA	943558
KQ11_GM000911	943769	944527	GGGTG	943740	ATG	15	TCA	943754
KQ11_GM000912	944650	945888	CGGAG	944637	TTG	102	TTA	944548
KQ11_GM000913	946179	947102	TGGAG	946167	ATG	0	ATG	946179
KQ11_GM000914	947160	947486	GGGTG	947150	ATG	0	ATG	947160
KQ11_GM000915	947535	947879	---	0	ATG	0	ATG	947535
KQ11_GM000916	947926	948438	CGGGG	947884	GTG	0	GTG	947926
KQ11_GM000917	948659	949036	GGGAG	948613	ATG	0	ATG	948659
KQ11_GM000918	949143	949574	GGGTG	949096	GTG	3	TCA	949140
KQ11_GM000919	949706	950104	---	0	TCA	0	TCA	949706
KQ11_GM000920	950387	951274	AGGGG	950349	ATG	162	ATG	950225
KQ11_GM000921	951461	952435	AGGAG	951446	ATG	0	ATG	951461
KQ11_GM000922	952435	954054	CGGGG	952423	ATG	0	ATG	952435
KQ11_GM000923	954248	955288	CGGAG	954198	ATG	156	ATG	954092
KQ11_GM000924	955342	956175	GGGGG	955328	ATG	0	ATG	955342
KQ11_GM000925	956244	957242	AGGGG	956206	ATG	18	ATG	956226
KQ11_GM000926	957432	958568	GGGGG	957383	GTG	162	CTA	957270
KQ11_GM000927	958639	959214	CGGGG	958608	ATG	0	ATG	958639
KQ11_GM000928	959289	959720	AGGAG	959280	TCA	0	TCA	959289
KQ11_GM000929	959759	961585	GGGTG	959711	GTG	42	TCA	959717
KQ11_GM000930	961615	962043	CGGGG	961565	GTG	33	TCA	961582
KQ11_GM000931	962265	963035	GGGGG	962222	GTG	96	ATG	962169
KQ11_GM000932	963120	963455	CGGTG	963110	ATG	0	ATG	963120
KQ11_GM000933	963605	964297	CGGGG	963592	TTA	0	TTA	963605
KQ11_GM000934	964360	964809	AGGAG	964350	ATG	-42	TTG	964402
KQ11_GM000935	964926	965699	AGGAG	964912	ATG	120	ATG	964806
KQ11_GM000936	965777	966238	CGGAG	965760	ATG	54	ATG	965723
KQ11_GM000937	966384	967112	AGGAG	966334	GTG	135	ATG	966249
KQ11_GM000938	967102	968106	GGGGG	967091	CTA	0	CTA	967102
KQ11_GM000939	968272	969813	AGCGG	968230	TTA	0	TTA	968272
KQ11_GM000940	969987	970316	---	0	GTG	0	GTG	969987
KQ11_GM000941	970333	971739	AGGAG	970309	ATG	-21	TCA	970354
KQ11_GM000942	971759	974392	CGGAG	971719	GTG	6	TCA	971753
KQ11_GM000943	974599	975789	GGGGG	974554	ATG	33	GTG	974566
KQ11_GM000944	975922	977316	GGGAG	975913	ATG	0	ATG	975922
KQ11_GM000945	977318	977461	TGGAG	977306	ATG	0	ATG	977318
KQ11_GM000946	977474	979168	AGGGG	977460	TCA	0	TCA	977474
KQ11_GM000947	979162	981915	GGGAG	979135	TCA	0	TCA	979162
KQ11_GM000948	981924	982241	---	0	CTA	0	CTA	981924
KQ11_GM000949	982371	982952	AGCAG	982331	TCA	0	TCA	982371
KQ11_GM000950	982974	983657	GGCAG	982935	ATG	15	TCA	982959
KQ11_GM000951	983888	986533	GGGAG	983863	CTA	0	CTA	983888
KQ11_GM000952	986933	987253	AGGAG	986919	ATG	54	ATG	986879
KQ11_GM000953	987338	987778	GGGTG	987325	GTG	30	CTA	987308
KQ11_GM000954	987864	988793	CGGGG	987814	TCA	0	TCA	987864
KQ11_GM000955	988951	989763	GGGGG	988945	ATG	-21	ATG	988972
KQ11_GM000956	989830	990600	AGGAG	989819	ATG	0	ATG	989830
KQ11_GM000957	990694	990819	CGGGG	990669	ATG	0	ATG	990694
KQ11_GM000958	990982	991200	GGGGG	990954	CTA	0	CTA	990982
KQ11_GM000959	991318	991977	AGGAG	991306	ATG	0	ATG	991318
KQ11_GM000960	992033	992746	---	0	TCA	0	TCA	992033
KQ11_GM000961	992824	994482	GGGGG	992781	TTA	0	TTA	992824
KQ11_GM000962	994572	995105	GGGAG	994557	ATG	-30	TTA	994602
KQ11_GM000963	995199	996296	---	0	ATG	0	ATG	995199
KQ11_GM000964	996339	997751	---	0	ATG	0	ATG	996339
KQ11_GM000965	997893	998204	AGGAG	997851	ATG	-27	TTA	997920
KQ11_GM000966	998280	999704	GGGAG	998250	TTG	18	CTA	998262
KQ11_GM000967	999831	1000049	AGGTG	999807	CTA	0	CTA	999831
KQ11_GM000968	1000144	1000602	AGGGG	1000124	TTA	0	TTA	1000144
KQ11_GM000969	1000716	1001894	---	0	TTA	0	TTA	1000716
KQ11_GM000970	1002311	1002589	GGGCG	1002274	GTG	12	CTA	1002299
KQ11_GM000971	1002912	1003682	AGGGG	1002888	TTG	63	CTA	1002849
KQ11_GM000972	1004113	1004880	---	0	TCA	0	TCA	1004113
KQ11_GM000973	1004978	1005856	CGGAG	1004965	ATG	0	ATG	1004978
KQ11_GM000974	1005866	1007215	---	0	GTG	0	GTG	1005866
KQ11_GM000975	1007263	1008042	---	0	GTG	0	GTG	1007263
KQ11_GM000976	1008502	1009815	GGGTG	1008453	ATG	15	GTG	1008487
KQ11_GM000977	1011188	1012459	GGGAG	1011143	ATG	-633	GTG	1011821
KQ11_GM000978	1012465	1013058	AGCAG	1012458	GTG	9	CTA	1012456
KQ11_GM000979	1013055	1013216	AGCAG	1013015	TCA	0	TCA	1013055
KQ11_GM000980	1013577	1014239	GGGTG	1013566	GTG	75	GTG	1013502
KQ11_GM000981	1014260	1014766	GGCAG	1014226	ATG	0	ATG	1014260
KQ11_GM000982	1014870	1015289	AGGGG	1014861	CTA	0	CTA	1014870
KQ11_GM000983	1015468	1016331	AGGAG	1015456	ATG	0	ATG	1015468
KQ11_GM000984	1016331	1017158	GGGCG	1016319	ATG	0	ATG	1016331
KQ11_GM000985	1017155	1017793	CGGAG	1017145	ATG	0	ATG	1017155
KQ11_GM000986	1017844	1018839	TGGAG	1017834	ATG	0	ATG	1017844
KQ11_GM000987	1018978	1019241	---	0	TTA	0	TTA	1018978
KQ11_GM000988	1019238	1020005	---	0	TCA	0	TCA	1019238
KQ11_GM000989	1020221	1022095	AGGAG	1020209	ATG	0	ATG	1020221
KQ11_GM000990	1022222	1022539	---	0	TTA	0	TTA	1022222
KQ11_GM000991	1022566	1023600	GGGAG	1022559	TCA	0	TCA	1022566
KQ11_GM000992	1023813	1024421	AGGGG	1023800	ATG	216	TCA	1023597
KQ11_GM000993	1024418	1025464	---	0	TCA	0	TCA	1024418
KQ11_GM000994	1025627	1027123	AGGAG	1025615	ATG	0	ATG	1025627
KQ11_GM000995	1027205	1027684	AGGGG	1027185	ATG	0	ATG	1027205
KQ11_GM000996	1027761	1027982	GGGTG	1027720	ATG	0	ATG	1027761
KQ11_GM000997	1028080	1028625	CGGAG	1028067	ATG	-84	TTG	1028164
KQ11_GM000998	1028786	1028872	GGGAG	1028777	TCA	0	TCA	1028786
KQ11_GM000999	1028908	1029141	---	0	ATG	0	ATG	1028908
KQ11_GM001000	1029288	1029569	AGCAG	1029250	TTA	0	TTA	1029288
KQ11_GM001001	1029601	1030062	GGGTG	1029558	ATG	0	ATG	1029601
KQ11_GM001002	1030091	1030426	AGGAG	1030080	GTG	0	GTG	1030091
KQ11_GM001003	1030472	1031314	GGGCG	1030459	ATG	-66	CTA	1030538
KQ11_GM001004	1031311	1032045	---	0	TCA	0	TCA	1031311
KQ11_GM001005	1032191	1033684	AGGAG	1032177	GTG	105	GTG	1032086
KQ11_GM001006	1033789	1035378	GGCAG	1033778	CTA	0	CTA	1033789
KQ11_GM001007	1035542	1036780	AGGAG	1035525	ATG	0	ATG	1035542
KQ11_GM001008	1036874	1037212	GGGAG	1036868	GTG	72	CTA	1036802
KQ11_GM001009	1037227	1038579	GGGGG	1037194	ATG	-27	TTA	1037254
KQ11_GM001010	1038752	1040551	AGGAG	1038742	ATG	0	ATG	1038752
KQ11_GM001011	1040645	1041622	CGGAG	1040619	GTG	78	ATG	1040567
KQ11_GM001012	1041694	1043529	---	0	ATG	0	ATG	1041694
KQ11_GM001013	1043569	1045044	GGGCG	1043521	TCA	0	TCA	1043569
KQ11_GM001014	1045044	1045289	AGCAG	1045010	TCA	0	TCA	1045044
KQ11_GM001015	1045427	1046695	---	0	TCA	0	TCA	1045427
KQ11_GM001016	1046685	1050113	CGGAG	1046677	TCA	0	TCA	1046685
KQ11_GM001017	1050110	1050739	---	0	TCA	0	TCA	1050110
KQ11_GM001018	1050922	1052196	AGGGG	1050917	ATG	168	TCA	1050754
KQ11_GM001019	1052296	1052697	AGGAG	1052273	TTA	0	TTA	1052296
KQ11_GM001020	1052694	1052957	---	0	TCA	0	TCA	1052694
KQ11_GM001021	1053034	1053774	GGGGG	1052997	GTG	27	TCA	1053007
KQ11_GM001022	1054031	1054234	AGGAC	1054019	ATG	0	ATG	1054031
KQ11_GM001023	1054568	1055482	CGGCG	1054555	ATG	0	ATG	1054568
KQ11_GM001024	1055602	1057290	CGGAG	1055591	GTG	111	CTA	1055491
KQ11_GM001025	1057319	1058020	GGCAG	1057277	ATG	-24	TCA	1057343
KQ11_GM001026	1058268	1058813	CGGAG	1058256	ATG	0	ATG	1058268
KQ11_GM001027	1058856	1060259	AGGAG	1058847	ATG	0	ATG	1058856
KQ11_GM001028	1060409	1061182	GGGCG	1060385	CTA	0	CTA	1060409
KQ11_GM001029	1061429	1061755	GGGGG	1061412	ATG	51	CTA	1061378
KQ11_GM001030	1061989	1062723	AGGGG	1061979	GTG	69	GTG	1061920
KQ11_GM001031	1062841	1063458	CGGGG	1062797	TCA	0	TCA	1062841
KQ11_GM001032	1063493	1064371	TGGAG	1063479	ATG	30	CTA	1063463
KQ11_GM001033	1064436	1065848	AGGAG	1064411	ATG	0	ATG	1064436
KQ11_GM001034	1065852	1066124	AGGCG	1065803	TCA	0	TCA	1065852
KQ11_GM001035	1066572	1069541	AGGGG	1066558	ATG	-39	GTG	1066611
KQ11_GM001036	1069729	1071159	TGGAG	1069718	GTG	12	TTG	1069717
KQ11_GM001037	1071279	1072091	GGGAG	1071264	ATG	0	ATG	1071279
KQ11_GM001038	1072088	1072837	GGGCG	1072079	CTA	0	CTA	1072088
KQ11_GM001039	1072854	1073648	TGGAG	1072840	ATG	-42	TCA	1072896
KQ11_GM001040	1073645	1074073	AGGGG	1073623	TCA	0	TCA	1073645
KQ11_GM001041	1074259	1075173	CGGGG	1074246	GTG	51	ATG	1074208
KQ11_GM001042	1075216	1075452	AGGCG	1075180	TTA	0	TTA	1075216
KQ11_GM001043	1075622	1076077	AGGGG	1075573	ATG	129	CTA	1075493
KQ11_GM001044	1076255	1076725	AGGAG	1076242	ATG	0	ATG	1076255
KQ11_GM001045	1076751	1078991	GGCAG	1076701	CTA	0	CTA	1076751
KQ11_GM001046	1079141	1079410	AGGAG	1079133	CTA	0	CTA	1079141
KQ11_GM001047	1079632	1080498	AGGAG	1079620	ATG	0	ATG	1079632
KQ11_GM001048	1080557	1081906	AGGAG	1080528	GTG	36	TCA	1080521
KQ11_GM001049	1081903	1083060	---	0	TCA	0	TCA	1081903
KQ11_GM001050	1083321	1084193	AGGAG	1083311	ATG	0	ATG	1083321
KQ11_GM001051	1084445	1084837	---	0	CTA	0	CTA	1084445
KQ11_GM001052	1085100	1086377	CGGAG	1085081	ATG	42	ATG	1085058
KQ11_GM001053	1086409	1086840	AGGGG	1086376	CTA	0	CTA	1086409
KQ11_GM001054	1086880	1087473	AGGTG	1086831	ATG	0	ATG	1086880
KQ11_GM001055	1087633	1088550	GGGCG	1087590	ATG	-162	TTG	1087795
KQ11_GM001056	1088621	1089973	GGGGG	1088571	TTA	0	TTA	1088621
KQ11_GM001057	1090245	1091801	AGGAG	1090204	GTG	129	GTG	1090116
KQ11_GM001058	1092030	1092239	AGGGG	1091994	CTA	0	CTA	1092030
KQ11_GM001059	1092223	1092768	CGGGG	1092213	CTA	0	CTA	1092223
KQ11_GM001060	1092832	1093026	CGGAG	1092785	GTG	0	GTG	1092832
KQ11_GM001061	1093516	1095735	GGGAG	1093501	ATG	0	ATG	1093516
KQ11_GM001062	1095902	1098124	AGGAG	1095889	GTG	0	GTG	1095902
KQ11_GM001063	1098272	1098715	GGGAG	1098225	TCA	0	TCA	1098272
KQ11_GM001064	1098802	1100037	GGGAG	1098757	GTG	33	TCA	1098769
KQ11_GM001065	1100278	1101471	AGGTG	1100266	CTA	0	CTA	1100278
KQ11_GM001066	1101627	1102502	AGGAG	1101588	ATG	45	CTA	1101582
KQ11_GM001067	1102723	1103799	GGGTG	1102711	GTG	3	TCA	1102720
KQ11_GM001068	1104172	1105548	CGGGG	1104137	ATG	0	ATG	1104172
KQ11_GM001069	1105619	1106710	AGGGG	1105590	CTA	0	CTA	1105619
KQ11_GM001070	1106767	1108047	---	0	TCA	0	TCA	1106767
KQ11_GM001071	1108093	1109655	---	0	TCA	0	TCA	1108093
KQ11_GM001072	1109904	1110977	GGGAG	1109858	GTG	117	CTA	1109787
KQ11_GM001073	1111180	1111974	AGGTG	1111169	GTG	0	GTG	1111180
KQ11_GM001074	1111971	1113578	GGCAG	1111932	CTA	0	CTA	1111971
KQ11_GM001075	1113688	1113861	AGGGG	1113641	ATG	0	ATG	1113688
KQ11_GM001076	1114146	1114535	GGGCG	1114132	ATG	-90	ATG	1114236
KQ11_GM001077	1114549	1114704	---	0	CTA	0	CTA	1114549
KQ11_GM001078	1114810	1115067	---	0	GTG	0	GTG	1114810
KQ11_GM001079	1115213	1115497	AGGGG	1115169	ATG	0	ATG	1115213
KQ11_GM001080	1116054	1116791	GGGAG	1116005	ATG	156	GTG	1115898
KQ11_GM001081	1116912	1117424	GGGAG	1116865	GTG	9	CTA	1116903
KQ11_GM001082	1117462	1117740	AGGAG	1117416	ATG	-72	CTA	1117534
KQ11_GM001083	1117928	1118107	CGGAG	1117886	GTG	0	GTG	1117928
KQ11_GM001084	1118270	1119001	CGGGG	1118258	GTG	129	TCA	1118141
KQ11_GM001085	1119394	1120575	AGGAG	1119362	ATG	114	GTG	1119280
KQ11_GM001086	1120580	1121503	AGCAG	1120565	ATG	0	ATG	1120580
KQ11_GM001087	1121857	1122642	GGGAG	1121807	ATG	213	GTG	1121644
KQ11_GM001088	1122878	1123480	GGGAG	1122865	GTG	216	TTG	1122662
KQ11_GM001089	1123477	1124310	GGCAG	1123452	GTG	0	GTG	1123477
KQ11_GM001090	1124494	1124997	AGGGG	1124479	ATG	0	ATG	1124494
KQ11_GM001091	1124999	1125841	TGGAG	1124964	GTG	0	GTG	1124999
KQ11_GM001092	1125863	1126906	---	0	ATG	0	ATG	1125863
KQ11_GM001093	1126911	1127630	CGGAG	1126894	ATG	0	ATG	1126911
KQ11_GM001094	1127905	1128732	AGGGG	1127893	GTG	237	ATG	1127668
KQ11_GM001095	1128955	1131108	GGGAG	1128920	GTG	165	CTA	1128790
KQ11_GM001096	1131197	1132498	---	0	ATG	0	ATG	1131197
KQ11_GM001097	1132631	1133317	AGGAG	1132626	ATG	84	CTA	1132547
KQ11_GM001098	1133473	1134255	GGGAG	1133439	TCA	0	TCA	1133473
KQ11_GM001099	1134257	1136056	GGCAG	1134208	TTA	0	TTA	1134257
KQ11_GM001100	1136165	1136626	CGGAG	1136131	CTA	0	CTA	1136165
KQ11_GM001101	1136630	1136929	GGGTG	1136582	TTA	0	TTA	1136630
KQ11_GM001102	1137206	1137295	---	0	GTG	0	GTG	1137206
KQ11_GM001103	1137307	1138440	AGGCG	1137271	ATG	0	ATG	1137307
KQ11_GM001104	1138497	1139696	---	0	GTG	0	GTG	1138497
KQ11_GM001105	1139924	1140232	AGGAG	1139889	ATG	126	ATG	1139798
KQ11_GM001106	1140283	1140711	---	0	GTG	0	GTG	1140283
KQ11_GM001107	1140708	1141718	TGGAG	1140695	ATG	0	ATG	1140708
KQ11_GM001108	1142013	1143083	TGGAG	1141964	ATG	0	ATG	1142013
KQ11_GM001109	1143261	1144844	---	0	TTG	0	TTG	1143261
KQ11_GM001110	1144837	1146210	AGGAG	1144826	ATG	0	ATG	1144837
KQ11_GM001111	1146207	1147532	CGGAG	1146195	ATG	0	ATG	1146207
KQ11_GM001112	1147519	1147980	CGGGG	1147471	ATG	0	ATG	1147519
KQ11_GM001113	1147977	1149320	TGGAG	1147964	GTG	0	GTG	1147977
KQ11_GM001114	1149327	1149956	AGCGG	1149292	ATG	0	ATG	1149327
KQ11_GM001115	1150080	1150808	AGGAG	1150065	GTG	0	GTG	1150080
KQ11_GM001116	1150848	1151978	AGGTG	1150838	GTG	0	GTG	1150848
KQ11_GM001117	1152064	1152696	AGGAG	1152017	ATG	93	TTG	1151971
KQ11_GM001118	1152830	1154110	AGGAG	1152818	ATG	0	ATG	1152830
KQ11_GM001119	1154250	1154936	AGGAG	1154241	ATG	0	ATG	1154250
KQ11_GM001120	1154965	1155636	---	0	GTG	0	GTG	1154965
KQ11_GM001121	1155633	1156580	CGGAG	1155620	ATG	0	ATG	1155633
KQ11_GM001122	1156813	1157982	GGGAG	1156763	GTG	228	ATG	1156585
KQ11_GM001123	1158042	1159523	---	0	ATG	0	ATG	1158042
KQ11_GM001124	1159719	1160624	AGGCG	1159702	ATG	39	ATG	1159680
KQ11_GM001125	1160929	1162284	AGGAG	1160917	ATG	0	ATG	1160929
KQ11_GM001126	1162354	1163127	GGGGG	1162327	TTA	0	TTA	1162354
KQ11_GM001127	1163124	1164215	---	0	TCA	0	TCA	1163124
KQ11_GM001128	1164212	1165180	CGGAG	1164182	TCA	0	TCA	1164212
KQ11_GM001129	1165190	1166485	GGCAG	1165148	CTA	0	CTA	1165190
KQ11_GM001130	1166835	1167734	TGGAG	1166820	ATG	0	ATG	1166835
KQ11_GM001131	1167832	1169019	GGGAG	1167823	CTA	0	CTA	1167832
KQ11_GM001132	1169253	1170173	AGGGG	1169242	GTG	237	TCA	1169016
KQ11_GM001133	1170274	1171227	AGGGG	1170246	ATG	0	ATG	1170274
KQ11_GM001134	1171267	1172598	TGGGG	1171250	ATG	0	ATG	1171267
KQ11_GM001135	1172602	1173840	AGGAG	1172589	GTG	0	GTG	1172602
KQ11_GM001136	1173849	1174469	AGGAC	1173839	ATG	0	ATG	1173849
KQ11_GM001137	1174554	1175048	CGGGG	1174509	TCA	0	TCA	1174554
KQ11_GM001138	1175231	1175506	CGGCG	1175182	CTA	0	CTA	1175231
KQ11_GM001139	1176029	1176706	AGGGG	1175979	ATG	228	ATG	1175801
KQ11_GM001140	1176916	1177155	GGGAG	1176866	ATG	111	GTG	1176805
KQ11_GM001141	1177283	1177996	CGGAG	1177233	ATG	33	TCA	1177250
KQ11_GM001142	1178105	1178908	TGGAG	1178068	ATG	-30	GTG	1178135
KQ11_GM001143	1179181	1180566	CGGGG	1179132	ATG	0	ATG	1179181
KQ11_GM001144	1180889	1181680	AGGAG	1180853	ATG	0	ATG	1180889
KQ11_GM001145	1181880	1182434	AGGAG	1181858	GTG	93	CTA	1181787
KQ11_GM001146	1182501	1183271	GGGCG	1182453	GTG	24	TCA	1182477
KQ11_GM001147	1183330	1183878	GGGTG	1183304	GTG	0	GTG	1183330
KQ11_GM001148	1183946	1184416	GGGAG	1183898	ATG	0	ATG	1183946
KQ11_GM001149	1184539	1184733	AGGTG	1184492	TCA	0	TCA	1184539
KQ11_GM001150	1184718	1185053	AGGAG	1184679	CTA	0	CTA	1184718
KQ11_GM001151	1185159	1186577	AGGTG	1185111	GTG	9	TTA	1185150
KQ11_GM001152	1186809	1187279	GGGAG	1186772	GTG	144	TTA	1186665
KQ11_GM001153	1187289	1187969	GGGAG	1187259	TTA	0	TTA	1187289
KQ11_GM001154	1188194	1189216	---	0	ATG	0	ATG	1188194
KQ11_GM001155	1189309	1190364	GGGGG	1189268	ATG	0	ATG	1189309
KQ11_GM001156	1190464	1191714	GGGTG	1190415	CTA	0	CTA	1190464
KQ11_GM001157	1191973	1193406	AGGGG	1191932	GTG	216	CTA	1191757
KQ11_GM001158	1193416	1194000	AGGAG	1193367	CTA	0	CTA	1193416
KQ11_GM001159	1193997	1195145	GGGGG	1193980	TCA	0	TCA	1193997
KQ11_GM001160	1195367	1195936	TGGAG	1195358	ATG	0	ATG	1195367
KQ11_GM001161	1196042	1196590	AGGAG	1196013	ATG	57	CTA	1195985
KQ11_GM001162	1197086	1197619	AGGAG	1197073	ATG	0	ATG	1197086
KQ11_GM001163	1197649	1201026	---	0	GTG	0	GTG	1197649
KQ11_GM001164	1201190	1202713	GGGGG	1201149	ATG	171	ATG	1201019
KQ11_GM001165	1202759	1203271	AGGCG	1202723	TCA	0	TCA	1202759
KQ11_GM001166	1203438	1203779	GGGAG	1203392	GTG	0	GTG	1203438
KQ11_GM001167	1203856	1204092	GGGAG	1203843	ATG	-45	GTG	1203901
KQ11_GM001168	1204190	1205668	---	0	ATG	0	ATG	1204190
KQ11_GM001169	1205732	1206970	GGGTG	1205683	ATG	-36	ATG	1205768
KQ11_GM001170	1207129	1207773	GGGGG	1207115	ATG	156	TCA	1206973
KQ11_GM001171	1207852	1208838	---	0	ATG	0	ATG	1207852
KQ11_GM001172	1208963	1210069	---	0	GTG	0	GTG	1208963
KQ11_GM001173	1210267	1210866	AGGAG	1210217	GTG	159	CTA	1210108
KQ11_GM001174	1210856	1211935	AGGGG	1210835	GTG	30	TCA	1210826
KQ11_GM001175	1212002	1213720	GGGGG	1211980	CTA	0	CTA	1212002
KQ11_GM001176	1213832	1214650	CGGGG	1213821	GTG	57	GTG	1213775
KQ11_GM001177	1214836	1216335	GGGAG	1214826	GTG	63	ATG	1214773
KQ11_GM001178	1216457	1218883	GGGAG	1216420	GTG	96	TCA	1216361
KQ11_GM001179	1218880	1220322	---	0	TCA	0	TCA	1218880
KQ11_GM001180	1220332	1221459	GGGTG	1220283	CTA	0	CTA	1220332
KQ11_GM001181	1221623	1222528	TGGGG	1221593	ATG	-120	ATG	1221743
KQ11_GM001182	1222809	1223987	---	0	GTG	0	GTG	1222809
KQ11_GM001183	1224316	1225077	CGGAG	1224269	GTG	108	GTG	1224208
KQ11_GM001184	1225074	1226036	AGGCG	1225064	ATG	0	ATG	1225074
KQ11_GM001185	1226179	1227906	AGGAG	1226159	ATG	102	GTG	1226077
KQ11_GM001186	1228411	1229010	AGGTG	1228398	CTA	0	CTA	1228411
KQ11_GM001187	1229302	1230861	GGGCG	1229268	ATG	0	ATG	1229302
KQ11_GM001188	1230858	1231838	---	0	ATG	0	ATG	1230858
KQ11_GM001189	1232082	1232702	AGGAG	1232071	ATG	0	ATG	1232082
KQ11_GM001190	1232892	1233404	GGGAG	1232852	ATG	78	ATG	1232814
KQ11_GM001191	1233528	1236263	AGGGG	1233515	ATG	0	ATG	1233528
KQ11_GM001192	1236436	1238910	GGGGG	1236429	ATG	66	ATG	1236370
KQ11_GM001193	1239433	1240710	TGGAG	1239413	ATG	0	ATG	1239433
KQ11_GM001194	1240734	1241183	AGCAG	1240709	ATG	0	ATG	1240734
KQ11_GM001195	1241283	1241504	GGCAG	1241273	TCA	0	TCA	1241283
KQ11_GM001196	1241511	1242044	AGGCG	1241483	GTG	3	TTA	1241508
KQ11_GM001197	1242068	1243558	CGGGG	1242053	GTG	18	CTA	1242050
KQ11_GM001198	1243827	1247504	AGGAG	1243814	ATG	0	ATG	1243827
KQ11_GM001199	1247509	1248324	AGCGG	1247496	ATG	0	ATG	1247509
KQ11_GM001200	1248387	1248650	---	0	CTA	0	CTA	1248387
KQ11_GM001201	1248701	1249426	CGGGG	1248669	TCA	0	TCA	1248701
KQ11_GM001202	1249428	1250417	AGGGG	1249406	ATG	-120	TCA	1249548
KQ11_GM001203	1250741	1251805	AGGAG	1250707	GTG	96	CTA	1250645
KQ11_GM001204	1251820	1252854	GGGGG	1251806	TCA	0	TCA	1251820
KQ11_GM001205	1252857	1255502	---	0	CTA	0	CTA	1252857
KQ11_GM001206	1255773	1256159	AGGAG	1255762	ATG	0	ATG	1255773
KQ11_GM001207	1256163	1257923	---	0	CTA	0	CTA	1256163
KQ11_GM001208	1258017	1258835	AGGGG	1257988	TCA	0	TCA	1258017
KQ11_GM001209	1259017	1260357	GGGAG	1258986	ATG	0	ATG	1259017
KQ11_GM001210	1260509	1260694	AGGCG	1260498	ATG	0	ATG	1260509
KQ11_GM001211	1260722	1260946	CGGGG	1260707	CTA	0	CTA	1260722
KQ11_GM001212	1261063	1261302	AGGGG	1261035	GTG	66	TTG	1260997
KQ11_GM001213	1261326	1261910	---	0	ATG	0	ATG	1261326
KQ11_GM001214	1261928	1263166	AGGTG	1261916	TCA	0	TCA	1261928
KQ11_GM001215	1263486	1265021	AGGCG	1263464	GTG	24	TCA	1263462
KQ11_GM001216	1265018	1267237	---	0	TCA	0	TCA	1265018
KQ11_GM001217	1267245	1268711	GGGCG	1267198	GTG	6	TTA	1267239
KQ11_GM001218	1268989	1270398	---	0	ATG	0	ATG	1268989
KQ11_GM001219	1270550	1271281	CGGGG	1270533	TCA	0	TCA	1270550
KQ11_GM001220	1271374	1271754	GGGAG	1271337	ATG	57	CTA	1271317
KQ11_GM001221	1271857	1273572	CGGAG	1271820	GTG	87	TTA	1271770
KQ11_GM001222	1273892	1274383	AGGAG	1273879	GTG	153	TCA	1273739
KQ11_GM001223	1274633	1276933	AGGAG	1274583	GTG	240	CTA	1274393
KQ11_GM001224	1276952	1277656	AGGCG	1276911	TCA	0	TCA	1276952
KQ11_GM001225	1277826	1278383	AGGAG	1277814	ATG	-18	ATG	1277844
KQ11_GM001226	1278525	1279943	AGGGG	1278496	GTG	21	TTA	1278504
KQ11_GM001227	1280217	1281899	---	0	TCA	0	TCA	1280217
KQ11_GM001228	1281969	1282205	CGGAG	1281948	CTA	0	CTA	1281969
KQ11_GM001229	1282220	1283785	GGGGG	1282197	ATG	18	TCA	1282202
KQ11_GM001230	1284030	1284896	---	0	TTG	0	TTG	1284030
KQ11_GM001231	1284973	1285881	CGGGG	1284942	ATG	0	ATG	1284973
KQ11_GM001232	1285874	1286473	GGGCG	1285866	ATG	0	ATG	1285874
KQ11_GM001233	1286463	1287587	AGGTG	1286452	ATG	0	ATG	1286463
KQ11_GM001234	1287953	1294030	TGGGG	1287918	ATG	0	ATG	1287953
KQ11_GM001235	1294114	1295085	---	0	ATG	0	ATG	1294114
KQ11_GM001236	1295154	1296467	AGCGG	1295142	TTG	18	ATG	1295136
KQ11_GM001237	1296464	1299097	CGGAG	1296419	ATG	0	ATG	1296464
KQ11_GM001238	1299412	1300686	GGGAG	1299399	ATG	0	ATG	1299412
KQ11_GM001239	1300866	1301420	GGGAG	1300832	ATG	183	ATG	1300683
KQ11_GM001240	1301417	1301602	GGGAG	1301399	GTG	0	GTG	1301417
KQ11_GM001241	1301589	1303028	GGGAG	1301577	ATG	0	ATG	1301589
KQ11_GM001242	1302944	1303549	AGGCG	1302903	GTG	0	GTG	1302944
KQ11_GM001243	1303546	1305264	AGGAG	1303536	TTG	0	TTG	1303546
KQ11_GM001244	1305395	1306099	AGGAG	1305381	ATG	54	TTG	1305341
KQ11_GM001245	1306096	1310541	AGGGG	1306079	ATG	0	ATG	1306096
KQ11_GM001246	1310663	1311274	GGGGG	1310634	ATG	0	ATG	1310663
KQ11_GM001247	1311338	1313647	---	0	ATG	0	ATG	1311338
KQ11_GM001248	1313644	1314453	CGGAG	1313631	ATG	0	ATG	1313644
KQ11_GM001249	1314518	1315021	AGGTG	1314484	GTG	0	GTG	1314518
KQ11_GM001250	1315069	1315452	AGCAG	1315020	ATG	0	ATG	1315069
KQ11_GM001251	1315487	1316125	AGGAG	1315451	GTG	24	TCA	1315463
KQ11_GM001252	1316118	1317845	---	0	TCA	0	TCA	1316118
KQ11_GM001253	1318069	1319532	AGGAG	1318019	ATG	15	ATG	1318054
KQ11_GM001254	1319679	1319975	AGGGG	1319668	ATG	0	ATG	1319679
KQ11_GM001255	1319979	1321556	---	0	ATG	0	ATG	1319979
KQ11_GM001256	1321592	1323064	AGGAG	1321543	ATG	36	ATG	1321556
KQ11_GM001257	1323268	1323885	GGGAG	1323253	ATG	0	ATG	1323268
KQ11_GM001258	1323943	1324854	GGGGG	1323906	TCA	0	TCA	1323943
KQ11_GM001259	1324983	1326029	GGCAG	1324943	ATG	0	ATG	1324983
KQ11_GM001260	1326038	1327243	AGGTG	1325993	ATG	0	ATG	1326038
KQ11_GM001261	1327275	1328423	GGGAG	1327248	ATG	0	ATG	1327275
KQ11_GM001262	1328435	1329646	AGGCG	1328386	ATG	0	ATG	1328435
KQ11_GM001263	1329742	1330530	TGGAG	1329730	ATG	-18	TTG	1329760
KQ11_GM001264	1330719	1331498	GGGAG	1330713	ATG	0	ATG	1330719
KQ11_GM001265	1331643	1333253	CGGGG	1331628	GTG	66	CTA	1331577
KQ11_GM001266	1333542	1334120	GGGGG	1333533	GTG	60	TCA	1333482
KQ11_GM001267	1334276	1336522	CGGAG	1334257	GTG	39	TCA	1334237
KQ11_GM001268	1337201	1338328	AGGAG	1337193	GTG	198	TTG	1337003
KQ11_GM001269	1338831	1339670	GGGAG	1338781	GTG	276	ATG	1338555
KQ11_GM001270	1339852	1341234	AGGAG	1339840	ATG	0	ATG	1339852
KQ11_GM001271	1341348	1342466	---	0	ATG	0	ATG	1341348
KQ11_GM001272	1342560	1343423	AGGCG	1342526	ATG	36	TCA	1342524
KQ11_GM001273	1343558	1344460	AGGAG	1343545	ATG	-33	ATG	1343591
KQ11_GM001274	1344522	1346006	---	0	GTG	0	GTG	1344522
KQ11_GM001275	1346046	1346579	AGGTG	1345996	CTA	0	CTA	1346046
KQ11_GM001276	1346612	1347433	---	0	TTA	0	TTA	1346612
KQ11_GM001277	1347575	1348234	---	0	ATG	0	ATG	1347575
KQ11_GM001278	1348305	1348532	CGGGG	1348294	TCA	0	TCA	1348305
KQ11_GM001279	1348566	1349573	---	0	ATG	0	ATG	1348566
KQ11_GM001280	1349763	1351148	TGGAG	1349750	ATG	0	ATG	1349763
KQ11_GM001281	1351150	1352184	AGGTG	1351108	ATG	0	ATG	1351150
KQ11_GM001282	1352247	1353071	AGCAG	1352208	CTA	0	CTA	1352247
KQ11_GM001283	1353227	1353835	CGGAG	1353216	GTG	147	CTA	1353080
KQ11_GM001284	1353978	1355378	CGGAG	1353958	ATG	0	ATG	1353978
KQ11_GM001285	1355440	1356618	---	0	GTG	0	GTG	1355440
KQ11_GM001286	1356611	1357900	---	0	GTG	0	GTG	1356611
KQ11_GM001287	1357953	1359881	---	0	GTG	0	GTG	1357953
KQ11_GM001288	1360292	1360699	CGGGG	1360276	TCA	0	TCA	1360292
KQ11_GM001289	1360788	1360979	CGGGG	1360773	TCA	0	TCA	1360788
KQ11_GM001290	1361182	1362216	GGGAG	1361154	ATG	198	TCA	1360984
KQ11_GM001291	1362385	1363236	AGGCG	1362374	ATG	-36	TTG	1362421
KQ11_GM001292	1363500	1363952	AGGAG	1363465	ATG	171	GTG	1363329
KQ11_GM001293	1363952	1364860	AGGCG	1363924	ATG	0	ATG	1363952
KQ11_GM001294	1364992	1366191	AGGAG	1364979	GTG	0	GTG	1364992
KQ11_GM001295	1366659	1367675	GGGAG	1366648	ATG	174	ATG	1366485
KQ11_GM001296	1367710	1368258	AGGAG	1367686	CTA	0	CTA	1367710
KQ11_GM001297	1368269	1368394	AGGAG	1368239	ATG	-21	TTA	1368290
KQ11_GM001298	1368738	1369604	AGGAG	1368726	ATG	0	ATG	1368738
KQ11_GM001299	1369734	1370570	AGGGG	1369724	ATG	0	ATG	1369734
KQ11_GM001300	1370711	1371448	AGCAG	1370670	ATG	0	ATG	1370711
KQ11_GM001301	1371612	1372133	AGGAG	1371566	ATG	36	GTG	1371576
KQ11_GM001302	1372253	1373056	GGGAG	1372214	ATG	15	GTG	1372238
KQ11_GM001303	1373151	1373729	---	0	TTG	0	TTG	1373151
KQ11_GM001304	1373779	1375212	GGGCG	1373773	GTG	33	TCA	1373746
KQ11_GM001305	1375220	1375570	CGGGG	1375203	TCA	0	TCA	1375220
KQ11_GM001306	1375567	1376283	CGGAG	1375544	TCA	0	TCA	1375567
KQ11_GM001307	1376359	1377546	CGGGG	1376345	GTG	9	TCA	1376350
KQ11_GM001308	1377729	1378109	AGGAG	1377719	ATG	0	ATG	1377729
KQ11_GM001309	1378106	1379722	CGGAG	1378094	ATG	0	ATG	1378106
KQ11_GM001310	1379800	1380354	GGGAG	1379756	CTA	0	CTA	1379800
KQ11_GM001311	1380511	1380984	---	0	CTA	0	CTA	1380511
KQ11_GM001312	1381525	1382349	GGGAG	1381514	GTG	267	TTG	1381258
KQ11_GM001313	1382358	1383359	AGGAG	1382319	ATG	9	ATG	1382349
KQ11_GM001314	1383356	1384879	AGCGG	1383342	ATG	0	ATG	1383356
KQ11_GM001315	1385093	1385644	GGGGG	1385062	ATG	138	TCA	1384955
KQ11_GM001316	1385791	1387398	AGGAC	1385780	ATG	0	ATG	1385791
KQ11_GM001317	1387407	1389695	---	0	ATG	0	ATG	1387407
KQ11_GM001318	1389698	1390873	AGGAG	1389686	ATG	0	ATG	1389698
KQ11_GM001319	1391022	1391732	CGGAG	1390976	GTG	99	ATG	1390923
KQ11_GM001320	1391735	1392502	AGGAG	1391723	ATG	0	ATG	1391735
KQ11_GM001321	1392499	1393056	CGGGG	1392460	ATG	0	ATG	1392499
KQ11_GM001322	1393053	1393892	AGGAG	1393037	ATG	0	ATG	1393053
KQ11_GM001323	1393902	1395380	---	0	TCA	0	TCA	1393902
KQ11_GM001324	1395461	1396204	GGGAG	1395426	ATG	0	ATG	1395461
KQ11_GM001325	1396252	1397340	GGGTG	1396215	ATG	0	ATG	1396252
KQ11_GM001326	1397522	1398559	GGGAG	1397488	GTG	147	ATG	1397375
KQ11_GM001327	1398577	1399908	AGCAG	1398565	ATG	0	ATG	1398577
KQ11_GM001328	1399965	1400642	GGGCG	1399955	ATG	0	ATG	1399965
KQ11_GM001329	1400889	1401407	GGGAG	1400855	GTG	159	ATG	1400730
KQ11_GM001330	1401404	1401919	---	0	GTG	0	GTG	1401404
KQ11_GM001331	1402017	1402310	GGGAG	1401999	ATG	0	ATG	1402017
KQ11_GM001332	1402365	1403276	AGGAG	1402334	ATG	21	GTG	1402344
KQ11_GM001333	1403255	1403509	AGGTG	1403205	ATG	0	ATG	1403255
KQ11_GM001334	1403730	1404362	CGGAG	1403717	GTG	123	GTG	1403607
KQ11_GM001335	1404669	1406531	---	0	ATG	0	ATG	1404669
KQ11_GM001336	1406587	1407333	TGGAG	1406540	GTG	48	GTG	1406539
KQ11_GM001337	1407389	1408780	GGGCG	1407372	ATG	0	ATG	1407389
KQ11_GM001338	1408837	1409835	AGGAG	1408811	TTA	0	TTA	1408837
KQ11_GM001339	1409944	1410711	GGCAG	1409934	CTA	0	CTA	1409944
KQ11_GM001340	1410768	1411943	CGGGG	1410739	ATG	-15	TCA	1410783
KQ11_GM001341	1412050	1412664	GGGAG	1412032	GTG	0	GTG	1412050
KQ11_GM001342	1412664	1413644	AGGAG	1412654	ATG	0	ATG	1412664
KQ11_GM001343	1414319	1416046	AGGAG	1414310	GTG	0	GTG	1414319
KQ11_GM001344	1416025	1417233	AGGCG	1416014	GTG	0	GTG	1416025
KQ11_GM001345	1417482	1417991	AGGAG	1417471	ATG	6	TTG	1417476
KQ11_GM001346	1418070	1419149	---	0	TTA	0	TTA	1418070
KQ11_GM001347	1419502	1419861	AGGAG	1419456	GTG	126	ATG	1419376
KQ11_GM001348	1419864	1420301	GGGGG	1419830	ATG	0	ATG	1419864
KQ11_GM001349	1420346	1421536	---	0	CTA	0	CTA	1420346
KQ11_GM001350	1421636	1422559	AGGGG	1421587	GTG	15	GTG	1421621
KQ11_GM001351	1422562	1422915	GGGAG	1422549	GTG	6	GTG	1422556
KQ11_GM001352	1422935	1423393	GGCGG	1422885	GTG	18	GTG	1422917
KQ11_GM001353	1423634	1424665	AGCAG	1423619	ATG	0	ATG	1423634
KQ11_GM001354	1424688	1425059	CGGAG	1424678	ATG	0	ATG	1424688
KQ11_GM001355	1425181	1426164	AGGCG	1425170	ATG	0	ATG	1425181
KQ11_GM001356	1426192	1427046	AGGGG	1426163	GTG	0	GTG	1426192
KQ11_GM001357	1427115	1428329	AGGCG	1427101	TTG	72	ATG	1427043
KQ11_GM001358	1428514	1428783	AGGAG	1428504	GTG	0	GTG	1428514
KQ11_GM001359	1428984	1431287	GGGTG	1428948	ATG	15	ATG	1428969
KQ11_GM001360	1431539	1432756	GGGAG	1431514	ATG	126	ATG	1431413
KQ11_GM001361	1432827	1433351	GGGAG	1432814	ATG	0	ATG	1432827
KQ11_GM001362	1433588	1435069	GGGAG	1433549	ATG	198	CTA	1433390
KQ11_GM001363	1435138	1435404	AGGCG	1435129	TTA	0	TTA	1435138
KQ11_GM001364	1435473	1436408	CGGAG	1435455	GTG	63	TCA	1435410
KQ11_GM001365	1436622	1438292	CGGAG	1436586	ATG	-180	GTG	1436802
KQ11_GM001366	1438316	1439611	AGGCG	1438306	ATG	-90	GTG	1438406
KQ11_GM001367	1439599	1440093	AGGAG	1439560	ATG	0	ATG	1439599
KQ11_GM001368	1440090	1440620	CGGGG	1440075	GTG	0	GTG	1440090
KQ11_GM001369	1440610	1441101	AGGCG	1440602	ATG	0	ATG	1440610
KQ11_GM001370	1441265	1441978	GGGCG	1441249	ATG	57	ATG	1441208
KQ11_GM001371	1441982	1442461	TGGGG	1441968	ATG	0	ATG	1441982
KQ11_GM001372	1442534	1443769	AGCGG	1442486	CTA	0	CTA	1442534
KQ11_GM001373	1443856	1444230	---	0	ATG	0	ATG	1443856
KQ11_GM001374	1444528	1445385	---	0	ATG	0	ATG	1444528
KQ11_GM001375	1445427	1447118	AGGAG	1445385	ATG	0	ATG	1445427
KQ11_GM001376	1447255	1450161	---	0	ATG	0	ATG	1447255
KQ11_GM001377	1450275	1450829	CGGGG	1450226	GTG	90	GTG	1450185
KQ11_GM001378	1450826	1451305	AGGCG	1450795	ATG	0	ATG	1450826
KQ11_GM001379	1451403	1451648	CGGAG	1451394	CTA	0	CTA	1451403
KQ11_GM001380	1451682	1451924	---	0	GTG	0	GTG	1451682
KQ11_GM001381	1452008	1452535	GGGGG	1451984	TTG	3	CTA	1452005
KQ11_GM001382	1452604	1452801	---	0	ATG	0	ATG	1452604
KQ11_GM001383	1452992	1454047	AGGTG	1452981	ATG	0	ATG	1452992
KQ11_GM001384	1454051	1454674	CGGAG	1454001	TTG	0	TTG	1454051
KQ11_GM001385	1454846	1456252	CGGAG	1454829	ATG	33	ATG	1454813
KQ11_GM001386	1456256	1457155	GGGTG	1456207	GTG	0	GTG	1456256
KQ11_GM001387	1457287	1458132	AGGGG	1457255	GTG	99	ATG	1457188
KQ11_GM001388	1458104	1458727	AGCGG	1458091	TCA	0	TCA	1458104
KQ11_GM001389	1459083	1460756	AGGAG	1459072	ATG	-90	ATG	1459173
KQ11_GM001390	1460749	1462806	---	0	ATG	0	ATG	1460749
KQ11_GM001391	1463053	1463691	GGGAG	1463039	GTG	96	CTA	1462957
KQ11_GM001392	1464015	1464431	AGGAG	1464000	ATG	-117	TTG	1464132
KQ11_GM001393	1464505	1465623	---	0	GTG	0	GTG	1464505
KQ11_GM001394	1465684	1466310	AGGCG	1465635	ATG	0	ATG	1465684
KQ11_GM001395	1466307	1467137	AGGGG	1466279	GTG	0	GTG	1466307
KQ11_GM001396	1467138	1467296	AGCGG	1467123	ATG	0	ATG	1467138
KQ11_GM001397	1467336	1468082	GGCAG	1467301	ATG	0	ATG	1467336
KQ11_GM001398	1468097	1468978	GGGCG	1468083	ATG	0	ATG	1468097
KQ11_GM001399	1469205	1470332	AGGGG	1469170	ATG	117	TTG	1469088
KQ11_GM001400	1470472	1470870	---	0	CTA	0	CTA	1470472
KQ11_GM001401	1471086	1472258	TGGAG	1471076	ATG	-171	GTG	1471257
KQ11_GM001402	1472374	1472568	AGGAG	1472359	ATG	0	ATG	1472374
KQ11_GM001403	1472697	1473074	GGGAG	1472659	GTG	0	GTG	1472697
KQ11_GM001404	1473439	1474050	GGGAG	1473396	ATG	165	GTG	1473274
KQ11_GM001405	1474176	1474391	GGGAG	1474167	TCA	0	TCA	1474176
KQ11_GM001406	1474608	1475816	GGGTG	1474572	TCA	0	TCA	1474608
KQ11_GM001407	1476039	1476428	CGGAG	1476005	ATG	60	GTG	1475979
KQ11_GM001408	1476425	1477468	AGGCG	1476413	CTA	0	CTA	1476425
KQ11_GM001409	1477601	1478293	CGGGG	1477591	CTA	0	CTA	1477601
KQ11_GM001410	1478297	1478710	TGGGG	1478251	TCA	0	TCA	1478297
KQ11_GM001411	1478995	1480056	GGCAG	1478964	ATG	0	ATG	1478995
KQ11_GM001412	1480128	1482602	CGGAG	1480106	ATG	0	ATG	1480128
KQ11_GM001413	1482683	1483648	CGGGG	1482649	CTA	0	CTA	1482683
KQ11_GM001414	1483906	1484496	TGGAG	1483883	ATG	-210	GTG	1484116
KQ11_GM001415	1484493	1484822	GGGCG	1484450	ATG	27	GTG	1484466
KQ11_GM001416	1484812	1485213	GGGAG	1484807	TTG	0	TTG	1484812
KQ11_GM001417	1485168	1485797	AGCAG	1485157	ATG	0	ATG	1485168
KQ11_GM001418	1485959	1486159	---	0	CTA	0	CTA	1485959
KQ11_GM001419	1486342	1486422	GGGCG	1486297	ATG	0	ATG	1486342
KQ11_GM001420	1486445	1486717	---	0	GTG	0	GTG	1486445
KQ11_GM001421	1487246	1487671	GGGTG	1487235	ATG	0	ATG	1487246
KQ11_GM001422	1487751	1488227	---	0	GTG	0	GTG	1487751
KQ11_GM001423	1488237	1488716	AGCAG	1488219	GTG	0	GTG	1488237
KQ11_GM001424	1488875	1489243	GGGCG	1488865	GTG	42	GTG	1488833
KQ11_GM001425	1489333	1489773	GGGGG	1489323	GTG	90	GTG	1489243
KQ11_GM001426	1489865	1490077	GGGCG	1489849	TCA	0	TCA	1489865
KQ11_GM001427	1490077	1490346	---	0	CTA	0	CTA	1490077
KQ11_GM001428	1490572	1491024	AGGAG	1490540	GTG	75	GTG	1490497
KQ11_GM001429	1491024	1491776	---	0	ATG	0	ATG	1491024
KQ11_GM001430	1491773	1492438	GGGTG	1491762	ATG	0	ATG	1491773
KQ11_GM001431	1492571	1492777	AGGCG	1492539	ATG	0	ATG	1492571
KQ11_GM001432	1493282	1493923	AGGGG	1493240	ATG	168	ATG	1493114
KQ11_GM001433	1493889	1494383	---	0	CTA	0	CTA	1493889
KQ11_GM001434	1494479	1495165	GGGGG	1494440	GTG	99	TCA	1494380
KQ11_GM001435	1495339	1495893	GGGGG	1495327	ATG	210	TCA	1495129
KQ11_GM001436	1496008	1496682	GGGCG	1495974	ATG	0	ATG	1496008
KQ11_GM001437	1496734	1498962	AGGGG	1496722	ATG	0	ATG	1496734
KQ11_GM001438	1498996	1500309	AGGCG	1498965	GTG	0	GTG	1498996
KQ11_GM001439	1506865	1507893	AGGAG	1506852	ATG	-123	TCA	1506988
KQ11_GM001440	1507846	1508742	---	0	ATG	0	ATG	1507846
KQ11_GM001441	1508746	1509735	CGGGG	1508705	ATG	0	ATG	1508746
KQ11_GM001442	1509745	1509996	---	0	ATG	0	ATG	1509745
KQ11_GM001443	1509996	1510811	GGCAG	1509949	ATG	0	ATG	1509996
KQ11_GM001444	1510930	1511850	GGGAG	1510886	ATG	105	ATG	1510825
KQ11_GM001445	1512053	1513594	AGGAG	1512020	GTG	198	ATG	1511855
KQ11_GM001446	1513705	1515477	TGGGG	1513670	ATG	-105	GTG	1513810
KQ11_GM001447	1515502	1516164	AGGAC	1515491	ATG	-69	TTG	1515571
KQ11_GM001448	1516164	1517198	---	0	ATG	0	ATG	1516164
KQ11_GM001449	1517201	1517680	GGGAG	1517158	ATG	0	ATG	1517201
KQ11_GM001450	1517924	1518922	AGGGG	1517889	GTG	153	TTA	1517771
KQ11_GM001451	1518985	1519887	GGCGG	1518970	GTG	3	TTA	1518982
KQ11_GM001452	1519887	1521407	---	0	TCA	0	TCA	1519887
KQ11_GM001453	1521406	1522059	GGCAG	1521358	ATG	6	TTA	1521400
KQ11_GM001454	1522220	1524133	---	0	ATG	0	ATG	1522220
KQ11_GM001455	1524171	1524884	CGGAG	1524124	TCA	0	TCA	1524171
KQ11_GM001456	1524881	1526545	---	0	TCA	0	TCA	1524881
KQ11_GM001457	1526696	1528051	AGGAG	1526684	ATG	-33	GTG	1526729
KQ11_GM001458	1528354	1529190	TGGAG	1528319	ATG	63	GTG	1528291
KQ11_GM001459	1529225	1530010	CGGCG	1529175	GTG	27	GTG	1529198
KQ11_GM001460	1530094	1530669	AGGAG	1530044	GTG	87	GTG	1530007
KQ11_GM001461	1530780	1531979	AGGAC	1530770	ATG	0	ATG	1530780
KQ11_GM001462	1531983	1533092	AGCAG	1531939	ATG	0	ATG	1531983
KQ11_GM001463	1533092	1533805	---	0	ATG	0	ATG	1533092
KQ11_GM001464	1533912	1534517	GGGAG	1533904	GTG	114	GTG	1533798
KQ11_GM001465	1534528	1536078	AGCAG	1534484	ATG	0	ATG	1534528
KQ11_GM001466	1536428	1537297	---	0	CTA	0	CTA	1536428
KQ11_GM001467	1537463	1537849	---	0	ATG	0	ATG	1537463
KQ11_GM001468	1538005	1538481	AGGAG	1537994	ATG	0	ATG	1538005
KQ11_GM001469	1538505	1539221	CGGGG	1538484	ATG	0	ATG	1538505
KQ11_GM001470	1539293	1539724	GGGAG	1539288	ATG	72	ATG	1539221
KQ11_GM001471	1539937	1540548	GGGAG	1539929	ATG	-72	GTG	1540009
KQ11_GM001472	1540726	1541445	CGGAG	1540710	ATG	99	TTA	1540627
KQ11_GM001473	1541747	1545145	AGGAG	1541738	ATG	0	ATG	1541747
KQ11_GM001474	1545466	1547184	AGGGG	1545457	GTG	90	TCA	1545376
KQ11_GM001475	1547375	1548469	TGGGG	1547366	ATG	-120	TTG	1547495
KQ11_GM001476	1548532	1549119	GGGAG	1548518	CTA	0	CTA	1548532
KQ11_GM001477	1549118	1549927	CGGGG	1549101	ATG	12	TCA	1549106
KQ11_GM001478	1549963	1550712	GGGCG	1549953	GTG	39	TCA	1549924
KQ11_GM001479	1550839	1551651	CGGAG	1550808	ATG	0	ATG	1550839
KQ11_GM001480	1551725	1553119	CGGGG	1551697	ATG	0	ATG	1551725
KQ11_GM001481	1553166	1555331	AGGCG	1553118	CTA	0	CTA	1553166
KQ11_GM001482	1555450	1556721	GGGCG	1555416	GTG	18	TCA	1555432
KQ11_GM001483	1557117	1557410	GGGCG	1557080	TTG	0	TTG	1557117
KQ11_GM001484	1557449	1558543	---	0	CTA	0	CTA	1557449
KQ11_GM001485	1558540	1559067	---	0	TCA	0	TCA	1558540
KQ11_GM001486	1559221	1560369	CGGAG	1559172	ATG	63	ATG	1559158
KQ11_GM001487	1560644	1561018	AGGAG	1560633	ATG	45	GTG	1560599
KQ11_GM001488	1561412	1561840	AGGGG	1561371	GTG	0	GTG	1561412
KQ11_GM001489	1562002	1562994	AGGAC	1561992	ATG	0	ATG	1562002
KQ11_GM001490	1562991	1563737	AGGAG	1562980	ATG	0	ATG	1562991
KQ11_GM001491	1563957	1565582	AGGGG	1563910	ATG	171	GTG	1563786
KQ11_GM001492	1565843	1567327	GGGAG	1565827	GTG	69	GTG	1565774
KQ11_GM001493	1567334	1568800	AGGGG	1567286	ATG	0	ATG	1567334
KQ11_GM001494	1568797	1569906	AGGAG	1568783	GTG	0	GTG	1568797
KQ11_GM001495	1569903	1571462	---	0	GTG	0	GTG	1569903
KQ11_GM001496	1571465	1572805	AGGAG	1571455	ATG	0	ATG	1571465
KQ11_GM001497	1572812	1573912	---	0	ATG	0	ATG	1572812
KQ11_GM001498	1573981	1575285	AGGCG	1573971	ATG	72	ATG	1573909
KQ11_GM001499	1575278	1576258	CGGCG	1575228	GTG	0	GTG	1575278
KQ11_GM001500	1576441	1577679	---	0	GTG	0	GTG	1576441
KQ11_GM001501	1577688	1578377	---	0	TTG	0	TTG	1577688
KQ11_GM001502	1578370	1579131	---	0	ATG	0	ATG	1578370
KQ11_GM001503	1579222	1579752	AGGAG	1579211	ATG	0	ATG	1579222
KQ11_GM001504	1579873	1580160	GGCAG	1579825	ATG	0	ATG	1579873
KQ11_GM001505	1580339	1581019	AGGTG	1580329	ATG	0	ATG	1580339
KQ11_GM001506	1581178	1581684	---	0	GTG	0	GTG	1581178
KQ11_GM001507	1581689	1582615	AGCAG	1581640	ATG	12	ATG	1581677
KQ11_GM001508	1582871	1586209	AGGGG	1582836	GTG	219	GTG	1582652
KQ11_GM001509	1586293	1586751	GGGAG	1586251	CTA	0	CTA	1586293
KQ11_GM001510	1586973	1587458	GGGCG	1586968	ATG	0	ATG	1586973
KQ11_GM001511	1587696	1588835	GGGAG	1587650	GTG	228	GTG	1587468
KQ11_GM001512	1588988	1589491	GGGAG	1588978	ATG	0	ATG	1588988
KQ11_GM001513	1589826	1590614	GGGCG	1589791	GTG	15	CTA	1589811
KQ11_GM001514	1590797	1591627	CGGAG	1590775	GTG	48	CTA	1590749
KQ11_GM001515	1591749	1591913	AGGAG	1591739	ATG	0	ATG	1591749
KQ11_GM001516	1591977	1592870	GGGTG	1591936	GTG	9	TTA	1591968
KQ11_GM001517	1593146	1594486	CGGAG	1593112	ATG	21	TTG	1593125
KQ11_GM001518	1594496	1597507	---	0	GTG	0	GTG	1594496
KQ11_GM001519	1597568	1598011	GGCAG	1597520	ATG	0	ATG	1597568
KQ11_GM001520	1598017	1598532	AGGCG	1597981	ATG	0	ATG	1598017
KQ11_GM001521	1598939	1599046	AGGAG	1598932	CTA	0	CTA	1598939
KQ11_GM001522	1600289	1600435	---	0	TCA	0	TCA	1600289
KQ11_GM001523	1600990	1601295	GGGCG	1600976	TTA	0	TTA	1600990
KQ11_GM001524	1601413	1602987	AGGAG	1601384	ATG	-36	TTA	1601449
KQ11_GM001525	1605858	1606016	GGGCG	1605808	CTA	0	CTA	1605858
KQ11_GM001526	1606334	1606810	AGGAG	1606323	ATG	195	GTG	1606139
KQ11_GM001527	1607201	1607749	CGGAG	1607166	ATG	42	GTG	1607159
KQ11_GM001528	1608201	1610084	AGGAG	1608194	CTA	0	CTA	1608201
KQ11_GM001529	1610147	1610395	---	0	TCA	0	TCA	1610147
KQ11_GM001530	1610539	1610808	---	0	TCA	0	TCA	1610539
KQ11_GM001531	1610808	1611707	GGGAG	1610778	TCA	0	TCA	1610808
KQ11_GM001532	1611718	1612092	GGGAG	1611677	TTG	3	TCA	1611715
KQ11_GM001533	1612085	1612597	GGGGG	1612039	TCA	0	TCA	1612085
KQ11_GM001534	1612614	1612937	---	0	TCA	0	TCA	1612614
KQ11_GM001535	1613065	1614759	AGGAG	1613024	GTG	117	TTA	1612948
KQ11_GM001536	1614760	1616241	GGGCG	1614735	TCA	0	TCA	1614760
KQ11_GM001537	1616242	1617162	GGGAG	1616214	TTA	0	TTA	1616242
KQ11_GM001538	1617173	1618147	CGGGG	1617124	TTA	0	TTA	1617173
KQ11_GM001539	1618147	1621188	AGGTG	1618108	TCA	0	TCA	1618147
KQ11_GM001540	1621209	1621472	---	0	TTA	0	TTA	1621209
KQ11_GM001541	1621532	1622059	GGGGG	1621492	CTA	0	CTA	1621532
KQ11_GM001542	1622155	1622676	CGGAG	1622122	CTA	0	CTA	1622155
KQ11_GM001543	1622679	1622825	AGCGG	1622668	TCA	0	TCA	1622679
KQ11_GM001544	1622929	1623318	GGGAG	1622892	GTG	48	TTA	1622881
KQ11_GM001545	1623315	1623725	GGGCG	1623274	TCA	0	TCA	1623315
KQ11_GM001546	1623722	1624117	---	0	TCA	0	TCA	1623722
KQ11_GM001547	1624114	1624491	GGGCG	1624099	TCA	0	TCA	1624114
KQ11_GM001548	1624509	1624817	---	0	CTA	0	CTA	1624509
KQ11_GM001549	1624836	1625780	---	0	TTA	0	TTA	1624836
KQ11_GM001550	1625859	1626488	GGGGG	1625829	GTG	24	TTA	1625835
KQ11_GM001551	1626538	1627371	GGGTG	1626504	TTA	0	TTA	1626538
KQ11_GM001552	1627649	1629187	AGCAG	1627630	ATG	-120	TCA	1627769
KQ11_GM001553	1629228	1629842	AGGTG	1629202	GTG	21	TCA	1629207
KQ11_GM001554	1629805	1630878	AGCGG	1629792	TCA	0	TCA	1629805
KQ11_GM001555	1630865	1631197	AGGCG	1630818	TCA	0	TCA	1630865
KQ11_GM001556	1631905	1632102	CGGAG	1631898	ATG	0	ATG	1631905
KQ11_GM001557	1632170	1632841	CGGGG	1632122	TCA	0	TCA	1632170
KQ11_GM001558	1633007	1633387	AGGTG	1632982	TTG	27	TCA	1632980
KQ11_GM001559	1633384	1633992	GGGTG	1633339	TCA	0	TCA	1633384
KQ11_GM001560	1634094	1635326	GGGAG	1634048	GTG	57	TCA	1634037
KQ11_GM001561	1635323	1635736	AGGGG	1635317	TCA	0	TCA	1635323
KQ11_GM001562	1635814	1636614	GGGCG	1635801	TTG	75	TTA	1635739
KQ11_GM001563	1636648	1637031	---	0	CTA	0	CTA	1636648
KQ11_GM001564	1637055	1637402	---	0	TCA	0	TCA	1637055
KQ11_GM001565	1637601	1637825	GGGCG	1637595	TCA	0	TCA	1637601
KQ11_GM001566	1637992	1638612	GGGAG	1637984	ATG	21	ATG	1637971
KQ11_GM001567	1638778	1639656	AGGAG	1638767	GTG	57	GTG	1638721
KQ11_GM001568	1639775	1641199	---	0	CTA	0	CTA	1639775
KQ11_GM001569	1641500	1641937	---	0	GTG	0	GTG	1641500
KQ11_GM001570	1641975	1642334	CGGCG	1641929	CTA	0	CTA	1641975
KQ11_GM001571	1642417	1643169	CGGGG	1642400	CTA	0	CTA	1642417
KQ11_GM001572	1643327	1644274	CGGAG	1643314	GTG	60	TCA	1643267
KQ11_GM001573	1644271	1644939	AGGTG	1644260	TCA	0	TCA	1644271
KQ11_GM001574	1645163	1647076	AGGTG	1645116	ATG	60	ATG	1645103
KQ11_GM001575	1647261	1647977	AGGGG	1647231	GTG	177	CTA	1647084
KQ11_GM001576	1648051	1651584	AGGAG	1648027	ATG	0	ATG	1648051
KQ11_GM001577	1651650	1652117	GGCAG	1651607	ATG	-33	TCA	1651683
KQ11_GM001578	1652300	1652650	CGGGG	1652292	CTA	0	CTA	1652300
KQ11_GM001579	1652820	1654577	GGGAG	1652772	TTA	0	TTA	1652820
KQ11_GM001580	1654697	1656073	GGGAG	1654685	GTG	6	CTA	1654691
KQ11_GM001581	1656332	1657855	CGGAG	1656315	TCA	0	TCA	1656332
KQ11_GM001582	1658113	1659051	GGGCG	1658068	GTG	0	GTG	1658113
KQ11_GM001583	1659085	1660431	GGGCG	1659062	GTG	0	GTG	1659085
KQ11_GM001584	1660532	1661779	GGGAG	1660502	ATG	0	ATG	1660532
KQ11_GM001585	1662083	1663387	---	0	GTG	0	GTG	1662083
KQ11_GM001586	1664084	1666192	AGGAG	1664069	GTG	0	GTG	1664084
KQ11_GM001587	1666280	1667272	GGGAG	1666261	TCA	0	TCA	1666280
KQ11_GM001588	1667285	1667632	AGCAG	1667250	GTG	6	CTA	1667279
KQ11_GM001589	1668168	1669541	AGGAG	1668151	ATG	231	ATG	1667937
KQ11_GM001590	1669573	1670622	AGCAG	1669555	ATG	0	ATG	1669573
KQ11_GM001591	1670804	1674157	GGGGG	1670758	GTG	180	ATG	1670624
KQ11_GM001592	1674175	1674657	AGGTG	1674133	GTG	36	TCA	1674139
KQ11_GM001593	1674677	1677193	---	0	TCA	0	TCA	1674677
KQ11_GM001594	1677282	1679966	GGGAG	1677257	ATG	0	ATG	1677282
KQ11_GM001595	1680009	1680749	GGGGG	1680003	ATG	0	ATG	1680009
KQ11_GM001596	1680751	1682043	AGGCG	1680704	ATG	0	ATG	1680751
KQ11_GM001597	1682246	1682761	GGGAG	1682235	ATG	219	GTG	1682027
KQ11_GM001598	1682963	1684093	GGGAG	1682938	ATG	138	TCA	1682825
KQ11_GM001599	1684291	1684776	GGGAG	1684259	GTG	3	CTA	1684288
KQ11_GM001600	1685021	1685452	CGGGG	1684972	ATG	0	ATG	1685021
KQ11_GM001601	1685563	1686321	AGGAG	1685550	ATG	0	ATG	1685563
KQ11_GM001602	1686314	1686670	AGGAG	1686281	TTG	0	TTG	1686314
KQ11_GM001603	1686667	1687458	AGGAG	1686657	ATG	0	ATG	1686667
KQ11_GM001604	1687455	1688198	CGGAG	1687418	CTA	0	CTA	1687455
KQ11_GM001605	1688270	1688869	TGGAG	1688259	GTG	75	TCA	1688195
KQ11_GM001606	1689026	1690966	GGGTG	1688988	GTG	24	TTG	1689002
KQ11_GM001607	1690963	1692348	GGCAG	1690917	ATG	0	ATG	1690963
KQ11_GM001608	1692528	1695353	AGGAG	1692516	ATG	0	ATG	1692528
KQ11_GM001609	1695495	1697468	AGGAG	1695484	GTG	0	GTG	1695495
KQ11_GM001610	1697465	1698082	AGCAG	1697431	GTG	0	GTG	1697465
KQ11_GM001611	1698172	1698639	GGGAG	1698134	ATG	93	ATG	1698079
KQ11_GM001612	1698647	1699624	AGGAG	1698638	ATG	0	ATG	1698647
KQ11_GM001613	1699632	1700657	---	0	ATG	0	ATG	1699632
KQ11_GM001614	1700754	1702103	AGGAG	1700719	ATG	75	CTA	1700679
KQ11_GM001615	1702334	1703131	---	0	ATG	0	ATG	1702334
KQ11_GM001616	1703191	1703886	GGCAG	1703179	GTG	48	ATG	1703143
KQ11_GM001617	1703890	1705458	GGCAG	1703874	ATG	0	ATG	1703890
KQ11_GM001618	1705459	1707618	---	0	TCA	0	TCA	1705459
KQ11_GM001619	1707822	1708892	AGGAG	1707809	GTG	207	TCA	1707615
KQ11_GM001620	1709228	1710505	CGGGG	1709183	GTG	57	CTA	1709171
KQ11_GM001621	1710507	1711259	AGGGG	1710497	ATG	-102	TCA	1710609
KQ11_GM001622	1711335	1712420	GGGCG	1711289	TCA	0	TCA	1711335
KQ11_GM001623	1712451	1713170	AGCAG	1712406	TCA	0	TCA	1712451
KQ11_GM001624	1713392	1714534	GGGAG	1713350	GTG	225	TCA	1713167
KQ11_GM001625	1714807	1715187	AGGGG	1714768	ATG	129	TCA	1714678
KQ11_GM001626	1715202	1715693	---	0	TCA	0	TCA	1715202
KQ11_GM001627	1716026	1717093	AGGAG	1716021	ATG	147	ATG	1715879
KQ11_GM001628	1717100	1717597	GGGCG	1717066	TCA	0	TCA	1717100
KQ11_GM001629	1717618	1718061	---	0	CTA	0	CTA	1717618
KQ11_GM001630	1718259	1719038	AGGAG	1718233	GTG	144	TCA	1718115
KQ11_GM001631	1719215	1720336	GGGAG	1719208	ATG	-84	TTG	1719299
KQ11_GM001632	1720353	1721576	GGCGG	1720338	TCA	0	TCA	1720353
KQ11_GM001633	1721730	1721999	---	0	TTA	0	TTA	1721730
KQ11_GM001634	1723250	1724110	---	0	ATG	0	ATG	1723250
KQ11_GM001635	1724189	1724788	---	0	ATG	0	ATG	1724189
KQ11_GM001636	1724893	1725705	TGGAG	1724843	GTG	108	GTG	1724785
KQ11_GM001637	1725702	1727273	---	0	ATG	0	ATG	1725702
KQ11_GM001638	1727416	1727991	AGGCG	1727366	ATG	120	GTG	1727296
KQ11_GM001639	1728354	1729538	GGGGG	1728324	ATG	0	ATG	1728354
KQ11_GM001640	1729538	1730182	CGGAG	1729513	ATG	0	ATG	1729538
KQ11_GM001641	1730281	1730910	GGGGG	1730246	ATG	102	GTG	1730179
KQ11_GM001642	1731066	1731695	AGCAG	1731024	GTG	0	GTG	1731066
KQ11_GM001643	1731760	1732248	---	0	ATG	0	ATG	1731760
KQ11_GM001644	1732352	1732615	TGGAG	1732344	GTG	0	GTG	1732352
KQ11_GM001645	1732811	1733566	AGGCG	1732770	ATG	105	ATG	1732706
KQ11_GM001646	1733640	1734416	AGGAG	1733630	ATG	0	ATG	1733640
KQ11_GM001647	1734566	1735141	AGGAG	1734522	GTG	69	TTA	1734497
KQ11_GM001648	1735254	1735697	CGGGG	1735221	ATG	0	ATG	1735254
KQ11_GM001649	1735815	1737377	AGGCG	1735767	ATG	0	ATG	1735815
KQ11_GM001650	1737377	1738063	---	0	ATG	0	ATG	1737377
KQ11_GM001651	1738168	1738455	AGGAG	1738157	ATG	0	ATG	1738168
KQ11_GM001652	1738500	1739276	GGGAG	1738492	ATG	45	ATG	1738455
KQ11_GM001653	1739392	1740732	AGGAC	1739380	ATG	0	ATG	1739392
KQ11_GM001654	1740729	1741553	GGGGG	1740717	GTG	0	GTG	1740729
KQ11_GM001655	1741588	1742712	GGCAG	1741575	GTG	30	ATG	1741558
KQ11_GM001656	1742976	1747589	AGGAG	1742957	ATG	-57	ATG	1743033
KQ11_GM001657	1747723	1749039	AGGAG	1747685	ATG	66	ATG	1747657
KQ11_GM001658	1749122	1750594	---	0	GTG	0	GTG	1749122
KQ11_GM001659	1750703	1751308	GGGCG	1750695	CTA	0	CTA	1750703
KQ11_GM001660	1751680	1752810	AGGTG	1751630	ATG	0	ATG	1751680
KQ11_GM001661	1753344	1754141	GGGCG	1753297	ATG	81	GTG	1753263
KQ11_GM001662	1754218	1755471	AGGAG	1754174	ATG	66	GTG	1754152
KQ11_GM001663	1755950	1756111	GGCAG	1755902	ATG	0	ATG	1755950
KQ11_GM001664	1756221	1757378	TGGAG	1756171	ATG	-132	GTG	1756353
KQ11_GM001665	1757378	1758226	GGGCG	1757338	ATG	0	ATG	1757378
KQ11_GM001666	1758494	1759735	AGCAG	1758452	CTA	0	CTA	1758494
KQ11_GM001667	1759919	1762987	AGGAG	1759908	ATG	-471	ATG	1760390
KQ11_GM001668	1763571	1766501	CGGAG	1763552	ATG	-198	GTG	1763769
KQ11_GM001669	1766622	1767422	GGCGG	1766576	ATG	0	ATG	1766622
KQ11_GM001670	1767556	1767660	---	0	TTG	0	TTG	1767556
KQ11_GM001671	1767867	1768376	AGGGG	1767855	ATG	0	ATG	1767867
KQ11_GM001672	1768451	1769131	GGGAG	1768432	ATG	78	ATG	1768373
KQ11_GM001673	1769350	1769619	AGCAG	1769318	GTG	0	GTG	1769350
KQ11_GM001674	1769857	1770708	AGCAG	1769810	ATG	3	TCA	1769854
KQ11_GM001675	1771229	1772047	GGGCG	1771191	ATG	-12	CTA	1771241
KQ11_GM001676	1772140	1772403	GGGCG	1772131	TCA	0	TCA	1772140
KQ11_GM001677	1772624	1774612	GGGAG	1772608	ATG	-102	CTA	1772726
KQ11_GM001678	1774764	1776428	CGGGG	1774754	ATG	75	TCA	1774689
KQ11_GM001679	1776425	1777336	TGGAG	1776415	TCA	0	TCA	1776425
KQ11_GM001680	1777333	1778172	GGGGG	1777319	TCA	0	TCA	1777333
KQ11_GM001681	1778323	1779666	AGGGG	1778290	ATG	-48	CTA	1778371
KQ11_GM001682	1780148	1780969	GGGAG	1780123	GTG	201	TTG	1779947
KQ11_GM001683	1781065	1782906	---	0	TCA	0	TCA	1781065
KQ11_GM001684	1783000	1786203	TGGGG	1782990	ATG	-48	TTA	1783048
KQ11_GM001685	1786786	1787553	GGGAG	1786745	ATG	186	GTG	1786600
KQ11_GM001686	1787632	1788945	CGGGG	1787584	TTG	6	TCA	1787626
KQ11_GM001687	1789252	1790184	AGGAG	1789241	TTG	252	TCA	1789000
KQ11_GM001688	1790740	1791087	---	0	TTA	0	TTA	1790740
KQ11_GM001689	1791387	1792019	---	0	TCA	0	TCA	1791387
KQ11_GM001690	1792252	1792806	CGGGG	1792206	ATG	18	TCA	1792234
KQ11_GM001691	1792809	1793765	GGGAG	1792765	CTA	0	CTA	1792809
KQ11_GM001692	1793942	1794868	GGGCG	1793930	GTG	66	TCA	1793876
KQ11_GM001693	1795105	1795932	AGGGG	1795055	ATG	114	ATG	1794991
KQ11_GM001694	1796902	1797717	GGGAG	1796853	GTG	201	ATG	1796701
KQ11_GM001695	1797861	1798613	AGCAG	1797815	ATG	-33	ATG	1797894
KQ11_GM001696	1798667	1799590	TGGGG	1798656	TTG	0	TTG	1798667
KQ11_GM001697	1799873	1800154	CGGAG	1799862	ATG	33	ATG	1799840
KQ11_GM001698	1800826	1802214	GGGCG	1800816	ATG	108	GTG	1800718
KQ11_GM001699	1802214	1802981	AGGAG	1802202	ATG	0	ATG	1802214
KQ11_GM001700	1803056	1806364	GGGAG	1803042	ATG	63	ATG	1802993
KQ11_GM001701	1806361	1807572	CGGTG	1806349	ATG	0	ATG	1806361
KQ11_GM001702	1808214	1808468	---	0	CTA	0	CTA	1808214
KQ11_GM001703	1808808	1809785	AGGAG	1808779	GTG	48	TTG	1808760
KQ11_GM001704	1810046	1810213	AGGAG	1810034	CTA	0	CTA	1810046
KQ11_GM001705	1811453	1811605	TGGGG	1811417	TCA	0	TCA	1811453
KQ11_GM001706	1812098	1812682	---	0	TTG	0	TTG	1812098
KQ11_GM001707	1813143	1813283	---	0	GTG	0	GTG	1813143
KQ11_GM001708	1813308	1813514	GGGTG	1813293	ATG	0	ATG	1813308
KQ11_GM001709	1813524	1814087	CGGAG	1813495	ATG	-111	CTA	1813635
KQ11_GM001710	1814084	1814269	GGCAG	1814037	TCA	0	TCA	1814084
KQ11_GM001711	1814266	1814430	---	0	TCA	0	TCA	1814266
KQ11_GM001712	1814427	1814954	---	0	TCA	0	TCA	1814427
KQ11_GM001713	1815378	1815524	CGGGG	1815332	GTG	0	GTG	1815378
KQ11_GM001714	1815849	1816007	AGGAG	1815834	ATG	0	ATG	1815849
KQ11_GM001715	1816150	1817202	GGCAG	1816101	TTA	0	TTA	1816150
KQ11_GM001716	1817473	1821252	TGGGG	1817443	TTG	0	TTG	1817473
KQ11_GM001717	1821252	1824902	GGGAG	1821236	ATG	0	ATG	1821252
KQ11_GM001718	1824950	1826008	---	0	ATG	0	ATG	1824950
KQ11_GM001719	1826005	1827141	AGCAG	1825969	CTA	0	CTA	1826005
KQ11_GM001720	1827222	1829234	CGGCG	1827207	TCA	0	TCA	1827222
KQ11_GM001721	1829308	1830390	GGGAG	1829298	TTA	0	TTA	1829308
KQ11_GM001722	1830460	1831290	AGGAG	1830455	ATG	36	TTA	1830424
KQ11_GM001723	1831287	1832126	AGGGG	1831247	TCA	0	TCA	1831287
KQ11_GM001724	1832266	1833057	---	0	ATG	0	ATG	1832266
KQ11_GM001725	1833182	1834501	AGGAG	1833167	ATG	0	ATG	1833182
KQ11_GM001726	1834501	1835418	AGGAG	1834489	ATG	0	ATG	1834501
KQ11_GM001727	1835470	1836075	AGGTG	1835431	ATG	-78	GTG	1835548
KQ11_GM001728	1836118	1836345	GGGAG	1836107	GTG	33	ATG	1836085
KQ11_GM001729	1836354	1836803	GGGGG	1836349	ATG	0	ATG	1836354
KQ11_GM001730	1836800	1837396	AGGCG	1836781	ATG	0	ATG	1836800
KQ11_GM001731	1837422	1838360	AGGCG	1837387	ATG	-210	GTG	1837632
KQ11_GM001732	1839085	1839693	CGGAG	1839068	ATG	-15	ATG	1839100
KQ11_GM001733	1839893	1841449	CGGGG	1839847	TCA	0	TCA	1839893
KQ11_GM001734	1841515	1842516	GGGCG	1841480	GTG	69	TCA	1841446
KQ11_GM001735	1842573	1843133	GGCAG	1842561	GTG	21	GTG	1842552
KQ11_GM001736	1843214	1843990	AGGTG	1843175	GTG	0	GTG	1843214
KQ11_GM001737	1844030	1844155	AGCGG	1843991	ATG	0	ATG	1844030
KQ11_GM001738	1844308	1845693	GGGAG	1844265	ATG	-213	GTG	1844521
KQ11_GM001739	1845729	1846400	CGGAG	1845680	GTG	0	GTG	1845729
KQ11_GM001740	1846777	1847298	---	0	GTG	0	GTG	1846777
KQ11_GM001741	1847450	1849549	GGGGG	1847404	GTG	117	CTA	1847333
KQ11_GM001742	1849791	1850846	AGGAG	1849753	GTG	174	TTA	1849617
KQ11_GM001743	1851168	1851980	AGGGG	1851160	GTG	66	GTG	1851102
KQ11_GM001744	1852034	1853029	AGCGG	1852022	GTG	36	ATG	1851998
KQ11_GM001745	1853138	1853782	AGGAG	1853127	ATG	0	ATG	1853138
KQ11_GM001746	1853818	1854519	GGGGG	1853768	ATG	0	ATG	1853818
KQ11_GM001747	1854569	1854715	---	0	TTA	0	TTA	1854569
KQ11_GM001748	1854714	1855700	GGGCG	1854680	ATG	0	ATG	1854714
KQ11_GM001749	1855660	1856607	CGGGG	1855642	ATG	0	ATG	1855660
KQ11_GM001750	1856611	1857372	---	0	CTA	0	CTA	1856611
KQ11_GM001751	1857556	1858908	AGGGG	1857516	TTG	0	TTG	1857556
KQ11_GM001752	1858962	1860968	GGGCG	1858952	ATG	0	ATG	1858962
KQ11_GM001753	1861037	1861975	CGGAG	1860990	ATG	0	ATG	1861037
KQ11_GM001754	1862108	1862623	TGGGG	1862076	ATG	0	ATG	1862108
KQ11_GM001755	1862763	1863113	GGGAG	1862750	ATG	0	ATG	1862763
KQ11_GM001756	1863241	1863723	AGGCG	1863216	ATG	48	GTG	1863193
KQ11_GM001757	1863831	1866485	CGGGG	1863783	ATG	0	ATG	1863831
KQ11_GM001758	1866641	1866793	AGGAC	1866630	ATG	0	ATG	1866641
KQ11_GM001759	1866930	1867514	AGGCG	1866881	ATG	93	TCA	1866837
KQ11_GM001760	1867583	1868605	AGGGG	1867564	ATG	15	GTG	1867568
KQ11_GM001761	1868666	1869286	AGGGG	1868616	CTA	0	CTA	1868666
KQ11_GM001762	1869418	1869858	AGGAG	1869406	ATG	0	ATG	1869418
KQ11_GM001763	1869938	1870624	AGGAG	1869906	GTG	0	GTG	1869938
KQ11_GM001764	1870644	1871150	---	0	GTG	0	GTG	1870644
KQ11_GM001765	1871319	1872557	AGGTG	1871302	ATG	15	GTG	1871304
KQ11_GM001766	1872554	1872775	AGGAG	1872541	ATG	0	ATG	1872554
KQ11_GM001767	1872908	1873468	GGCAG	1872874	ATG	0	ATG	1872908
KQ11_GM001768	1873492	1875024	AGCGG	1873457	ATG	-30	TCA	1873522
KQ11_GM001769	1875049	1875135	AGCAG	1875034	CTA	0	CTA	1875049
KQ11_GM001770	1875312	1875737	GGGAG	1875297	CTA	0	CTA	1875312
KQ11_GM001771	1875786	1876295	AGGGG	1875750	TTA	0	TTA	1875786
KQ11_GM001772	1876315	1879173	AGGGG	1876268	GTG	0	GTG	1876315
KQ11_GM001773	1879266	1880723	GGCAG	1879252	TCA	0	TCA	1879266
KQ11_GM001774	1880955	1882271	GGGTG	1880930	ATG	-18	GTG	1880973
KQ11_GM001775	1882505	1883983	CGGAG	1882490	ATG	0	ATG	1882505
KQ11_GM001776	1884100	1884618	GGGCG	1884081	TTA	0	TTA	1884100
KQ11_GM001777	1884602	1885291	AGGAG	1884557	TCA	0	TCA	1884602
KQ11_GM001778	1885669	1885899	CGGAG	1885650	GTG	0	GTG	1885669
KQ11_GM001779	1886170	1887384	GGGGG	1886151	ATG	0	ATG	1886170
KQ11_GM001780	1887465	1889561	---	0	ATG	0	ATG	1887465
KQ11_GM001781	1889778	1890791	---	0	GTG	0	GTG	1889778
KQ11_GM001782	1890897	1892291	CGGGG	1890878	ATG	0	ATG	1890897
KQ11_GM001783	1892349	1893632	AGGAG	1892305	ATG	72	TCA	1892277
KQ11_GM001784	1893625	1894074	CGGAG	1893606	TCA	0	TCA	1893625
KQ11_GM001785	1894169	1896712	---	0	TCA	0	TCA	1894169
KQ11_GM001786	1896810	1897589	TGGAG	1896799	ATG	6	ATG	1896804
KQ11_GM001787	1897835	1899499	AGGCG	1897818	ATG	96	TTG	1897739
KQ11_GM001788	1899496	1901307	GGGAG	1899456	ATG	0	ATG	1899496
KQ11_GM001789	1901304	1901684	AGGCG	1901294	ATG	0	ATG	1901304
KQ11_GM001790	1901864	1904656	GGGCG	1901836	GTG	36	GTG	1901828
KQ11_GM001791	1904747	1905442	---	0	GTG	0	GTG	1904747
KQ11_GM001792	1905435	1906097	CGGGG	1905415	ATG	0	ATG	1905435
KQ11_GM001793	1906224	1908167	GGGTG	1906213	GTG	39	GTG	1906185
KQ11_GM001794	1908258	1909181	GGGCG	1908247	ATG	0	ATG	1908258
KQ11_GM001795	1909181	1910197	GGGAG	1909174	ATG	0	ATG	1909181
KQ11_GM001796	1910207	1911187	AGGTG	1910200	ATG	0	ATG	1910207
KQ11_GM001797	1911263	1911913	GGGCG	1911214	ATG	0	ATG	1911263
KQ11_GM001798	1912176	1913186	AGGAG	1912162	GTG	0	GTG	1912176
KQ11_GM001799	1913197	1914423	CGGAG	1913158	ATG	0	ATG	1913197
KQ11_GM001800	1914539	1915354	TGGAG	1914529	GTG	0	GTG	1914539
KQ11_GM001801	1915405	1915662	---	0	GTG	0	GTG	1915405
KQ11_GM001802	1915780	1916172	AGGAG	1915769	ATG	0	ATG	1915780
KQ11_GM001803	1916125	1916895	CGGAG	1916109	CTA	0	CTA	1916125
KQ11_GM001804	1916918	1917874	AGGCG	1916873	ATG	-15	TCA	1916933
KQ11_GM001805	1917871	1918377	GGCAG	1917858	TCA	0	TCA	1917871
KQ11_GM001806	1918613	1919422	AGGAG	1918567	GTG	105	TCA	1918508
KQ11_GM001807	1919438	1919959	AGCAG	1919390	TTA	0	TTA	1919438
KQ11_GM001808	1919963	1920187	---	0	GTG	0	GTG	1919963
KQ11_GM001809	1920494	1920688	AGCGG	1920463	TCA	0	TCA	1920494
KQ11_GM001810	1920691	1920822	AGGCG	1920649	TTA	0	TTA	1920691
KQ11_GM001811	1921085	1921501	TGGAG	1921063	ATG	-108	TCA	1921193
KQ11_GM001812	1921554	1921733	AGGAG	1921528	TCA	0	TCA	1921554
KQ11_GM001813	1921759	1922142	AGGCG	1921735	ATG	12	TCA	1921747
KQ11_GM001814	1922256	1922537	GGGGG	1922206	GTG	0	GTG	1922256
KQ11_GM001815	1923265	1924143	---	0	GTG	0	GTG	1923265
KQ11_GM001816	1925430	1925819	GGGCG	1925380	GTG	63	GTG	1925367
KQ11_GM001817	1926132	1926281	---	0	GTG	0	GTG	1926132
KQ11_GM001818	1926344	1927072	AGGAG	1926327	GTG	66	GTG	1926278
KQ11_GM001819	1927138	1927830	CGGAG	1927119	GTG	27	GTG	1927111
KQ11_GM001820	1927862	1928341	AGCAG	1927816	GTG	21	TTG	1927841
KQ11_GM001821	1928414	1928815	GGGCG	1928367	TCA	0	TCA	1928414
KQ11_GM001822	1928803	1929357	---	0	TCA	0	TCA	1928803
KQ11_GM001823	1929455	1930162	GGGAG	1929430	GTG	90	TCA	1929365
KQ11_GM001824	1930159	1931046	GGGGG	1930148	TCA	0	TCA	1930159
KQ11_GM001825	1931323	1932165	---	0	GTG	0	GTG	1931323
KQ11_GM001826	1932165	1933628	---	0	ATG	0	ATG	1932165
KQ11_GM001827	1933631	1934917	---	0	ATG	0	ATG	1933631
KQ11_GM001828	1934940	1935299	CGGAG	1934924	ATG	0	ATG	1934940
KQ11_GM001829	1935380	1936168	AGGAG	1935365	ATG	0	ATG	1935380
KQ11_GM001830	1936183	1936515	AGGAC	1936171	ATG	0	ATG	1936183
KQ11_GM001831	1936680	1937558	AGGTG	1936651	TTA	0	TTA	1936680
KQ11_GM001832	1937753	1939024	GGGCG	1937703	GTG	135	ATG	1937618
KQ11_GM001833	1939026	1940189	GGGTG	1939002	ATG	0	ATG	1939026
KQ11_GM001834	1940213	1940836	GGGGG	1940206	TCA	0	TCA	1940213
KQ11_GM001835	1940833	1941558	AGCAG	1940814	TCA	0	TCA	1940833
KQ11_GM001836	1941635	1942213	GGGCG	1941586	GTG	66	TTA	1941569
KQ11_GM001837	1942432	1944180	GGGAG	1942383	GTG	39	TCA	1942393
KQ11_GM001838	1944725	1946008	GGGAG	1944690	ATG	228	ATG	1944497
KQ11_GM001839	1946093	1946635	AGGGG	1946083	ATG	0	ATG	1946093
KQ11_GM001840	1946846	1948144	AGGGG	1946815	GTG	0	GTG	1946846
KQ11_GM001841	1948391	1948510	AGGTG	1948372	ATG	0	ATG	1948391
KQ11_GM001842	1948576	1949289	GGGAG	1948539	TTA	0	TTA	1948576
KQ11_GM001843	1949616	1951118	GGGAG	1949597	GTG	96	GTG	1949520
KQ11_GM001844	1951315	1951722	CGGAG	1951280	GTG	69	TCA	1951246
KQ11_GM001845	1951813	1952601	GGGAG	1951792	GTG	87	TCA	1951726
KQ11_GM001846	1952602	1952871	AGCAG	1952555	TCA	0	TCA	1952602
KQ11_GM001847	1952868	1953299	---	0	TCA	0	TCA	1952868
KQ11_GM001848	1953452	1954177	CGGAG	1953440	ATG	0	ATG	1953452
KQ11_GM001849	1954305	1955057	AGGAG	1954295	ATG	0	ATG	1954305
KQ11_GM001850	1955156	1956058	---	0	TCA	0	TCA	1955156
KQ11_GM001851	1956209	1956922	GGGAG	1956174	GTG	57	TTG	1956152
KQ11_GM001852	1957014	1957799	---	0	ATG	0	ATG	1957014
KQ11_GM001853	1957953	1958603	GGGGG	1957928	ATG	135	TTG	1957818
KQ11_GM001854	1958611	1959420	---	0	GTG	0	GTG	1958611
KQ11_GM001855	1959572	1959829	GGCAG	1959531	ATG	0	ATG	1959572
KQ11_GM001856	1959943	1961034	GGGAG	1959928	ATG	0	ATG	1959943
KQ11_GM001857	1961137	1963803	GGGGG	1961119	TTA	0	TTA	1961137
KQ11_GM001858	1963824	1964879	---	0	TTA	0	TTA	1963824
KQ11_GM001859	1965053	1966549	CGGAG	1965037	ATG	60	ATG	1964993
KQ11_GM001860	1966610	1967536	AGGAG	1966595	ATG	0	ATG	1966610
KQ11_GM001861	1967533	1968384	GGGAG	1967521	ATG	0	ATG	1967533
KQ11_GM001862	1968545	1968922	AGGAC	1968535	TTA	0	TTA	1968545
KQ11_GM001863	1969306	1970283	AGGTG	1969263	ATG	0	ATG	1969306
KQ11_GM001864	1970395	1970862	AGGTG	1970347	TTA	0	TTA	1970395
KQ11_GM001865	1971031	1972329	AGGGG	1970987	GTG	153	TCA	1970878
KQ11_GM001866	1972442	1973806	AGCAG	1972430	GTG	42	CTA	1972400
KQ11_GM001867	1973972	1975114	CGGAG	1973962	GTG	48	GTG	1973924
KQ11_GM001868	1975208	1977319	GGGAG	1975169	TCA	0	TCA	1975208
KQ11_GM001869	1977532	1978101	GGGAG	1977510	TTG	117	TCA	1977415
KQ11_GM001870	1978163	1979524	AGGAG	1978152	ATG	0	ATG	1978163
KQ11_GM001871	1979534	1980874	AGGGG	1979523	ATG	0	ATG	1979534
KQ11_GM001872	1980904	1981782	GGGGG	1980865	ATG	33	ATG	1980871
KQ11_GM001873	1981779	1982897	---	0	CTA	0	CTA	1981779
KQ11_GM001874	1983023	1984087	AGGCG	1983018	GTG	45	TCA	1982978
KQ11_GM001875	1984149	1985225	CGGAG	1984137	GTG	21	CTA	1984128
KQ11_GM001876	1985235	1985975	GGGTG	1985201	CTA	0	CTA	1985235
KQ11_GM001877	1986136	1986438	TGGGG	1986093	CTA	0	CTA	1986136
KQ11_GM001878	1986521	1987795	CGGAG	1986515	ATG	-129	TTG	1986650
KQ11_GM001879	1987792	1988763	CGGAG	1987782	ATG	0	ATG	1987792
KQ11_GM001880	1989401	1990408	GGGGG	1989385	ATG	-21	GTG	1989422
KQ11_GM001881	1990942	1992246	AGGAG	1990931	ATG	0	ATG	1990942
KQ11_GM001882	1992257	1993417	AGCGG	1992246	ATG	0	ATG	1992257
KQ11_GM001883	1993414	1993647	---	0	CTA	0	CTA	1993414
KQ11_GM001884	1993687	1993953	---	0	ATG	0	ATG	1993687
KQ11_GM001885	1993964	1994839	AGGAG	1993946	TTA	0	TTA	1993964
KQ11_GM001886	1995099	1995785	GGGGG	1995071	TTG	60	GTG	1995039
KQ11_GM001887	1995846	1997078	---	0	ATG	0	ATG	1995846
KQ11_GM001888	1997127	1998032	GGGCG	1997115	TTA	0	TTA	1997127
KQ11_GM001889	1998184	1998918	GGGGG	1998178	ATG	-6	TTG	1998190
KQ11_GM001890	1998981	2000081	AGGCG	1998971	GTG	66	GTG	1998915
KQ11_GM001891	2000175	2001242	AGGAG	2000159	ATG	0	ATG	2000175
KQ11_GM001892	2001325	2003076	AGGGG	2001310	ATG	0	ATG	2001325
KQ11_GM001893	2003136	2004743	GGGGG	2003100	ATG	63	ATG	2003073
KQ11_GM001894	2004829	2005032	AGGAG	2004816	ATG	0	ATG	2004829
KQ11_GM001895	2005114	2005935	AGGAG	2005102	GTG	0	GTG	2005114
KQ11_GM001896	2005937	2006647	GGGAG	2005925	ATG	0	ATG	2005937
KQ11_GM001897	2006661	2008025	AGGAG	2006646	ATG	0	ATG	2006661
KQ11_GM001898	2008077	2009099	AGGGG	2008037	ATG	0	ATG	2008077
KQ11_GM001899	2009135	2009530	AGGAG	2009125	ATG	0	ATG	2009135
KQ11_GM001900	2009635	2011614	---	0	GTG	0	GTG	2009635
KQ11_GM001901	2011625	2011969	AGGTG	2011576	ATG	0	ATG	2011625
KQ11_GM001902	2012056	2012274	---	0	TTG	0	TTG	2012056
KQ11_GM001903	2012323	2013117	AGGGG	2012315	ATG	0	ATG	2012323
KQ11_GM001904	2013138	2016071	AGGCG	2013116	ATG	0	ATG	2013138
KQ11_GM001905	2016125	2017780	AGGAG	2016109	ATG	0	ATG	2016125
KQ11_GM001906	2017875	2018618	GGGCG	2017839	GTG	0	GTG	2017875
KQ11_GM001907	2018730	2019053	AGGGG	2018688	CTA	0	CTA	2018730
KQ11_GM001908	2019338	2020279	GGGTG	2019326	CTA	0	CTA	2019338
KQ11_GM001909	2020313	2020777	---	0	TCA	0	TCA	2020313
KQ11_GM001910	2020960	2021727	GGGGG	2020913	GTG	57	TTA	2020903
KQ11_GM001911	2021902	2022576	---	0	TCA	0	TCA	2021902
KQ11_GM001912	2022637	2023059	---	0	ATG	0	ATG	2022637
KQ11_GM001913	2023056	2024231	GGCAG	2023006	CTA	0	CTA	2023056
KQ11_GM001914	2024233	2024928	---	0	TCA	0	TCA	2024233
KQ11_GM001915	2024975	2026129	CGGAG	2024942	GTG	42	TCA	2024933
KQ11_GM001916	2026584	2028173	GGGGG	2026538	ATG	-6	TCA	2026590
KQ11_GM001917	2028626	2029420	AGGAG	2028585	GTG	105	GTG	2028521
KQ11_GM001918	2029612	2030595	GGGAG	2029594	ATG	-192	TTA	2029804
KQ11_GM001919	2031084	2032397	GGGAG	2031074	ATG	159	ATG	2030925
KQ11_GM001920	2032437	2032586	GGGCG	2032430	TCA	0	TCA	2032437
KQ11_GM001921	2032620	2033093	---	0	TCA	0	TCA	2032620
KQ11_GM001922	2033206	2033568	---	0	ATG	0	ATG	2033206
KQ11_GM001923	2033584	2033958	AGGCG	2033541	GTG	0	GTG	2033584
KQ11_GM001924	2033970	2034923	AGCAG	2033951	TCA	0	TCA	2033970
KQ11_GM001925	2035256	2035813	CGGCG	2035206	GTG	21	ATG	2035235
KQ11_GM001926	2036098	2036688	AGGAG	2036051	ATG	141	ATG	2035957
KQ11_GM001927	2037055	2037858	GGGAG	2037012	ATG	204	GTG	2036851
KQ11_GM001928	2037836	2039506	GGGAG	2037821	ATG	0	ATG	2037836
KQ11_GM001929	2039622	2040389	CGGAG	2039610	GTG	3	CTA	2039619
KQ11_GM001930	2040585	2040845	AGGAG	2040541	GTG	15	GTG	2040570
KQ11_GM001931	2040932	2041330	TGGGG	2040894	GTG	3	CTA	2040929
KQ11_GM001932	2041417	2043006	GGGAG	2041375	GTG	84	TCA	2041333
KQ11_GM001933	2043149	2043856	AGGAG	2043111	GTG	84	TTA	2043065
KQ11_GM001934	2044127	2044513	AGGTG	2044087	GTG	3	TTA	2044124
KQ11_GM001935	2044638	2046140	GGGCG	2044604	ATG	-81	TTA	2044719
KQ11_GM001936	2046152	2046856	GGGTG	2046111	ATG	-186	TTG	2046338
KQ11_GM001937	2046954	2047346	GGGCG	2046926	TCA	0	TCA	2046954
KQ11_GM001938	2047358	2048023	AGGGG	2047351	GTG	15	TCA	2047343
KQ11_GM001939	2048155	2049099	GGGCG	2048121	ATG	57	ATG	2048098
KQ11_GM001940	2049096	2050127	GGGAG	2049062	ATG	0	ATG	2049096
KQ11_GM001941	2050186	2051013	---	0	CTA	0	CTA	2050186
KQ11_GM001942	2051031	2051843	AGGCG	2050986	ATG	15	TCA	2051016
KQ11_GM001943	2051857	2053569	GGCAG	2051844	TTA	0	TTA	2051857
KQ11_GM001944	2053850	2055802	AGGAG	2053840	GTG	0	GTG	2053850
KQ11_GM001945	2056047	2057660	AGGGG	2056036	ATG	-168	ATG	2056215
KQ11_GM001946	2057657	2059171	AGCGG	2057611	CTA	0	CTA	2057657
KQ11_GM001947	2059325	2060284	GGGCG	2059293	TCA	0	TCA	2059325
KQ11_GM001948	2060268	2061575	---	0	TTA	0	TTA	2060268
KQ11_GM001949	2061692	2062069	AGGAG	2061642	ATG	96	TCA	2061596
KQ11_GM001950	2062066	2063154	---	0	TCA	0	TCA	2062066
KQ11_GM001951	2063502	2064470	GGGAG	2063484	ATG	54	ATG	2063448
KQ11_GM001952	2064499	2065275	CGGGG	2064481	TCA	0	TCA	2064499
KQ11_GM001953	2065431	2066405	AGGAG	2065381	ATG	153	CTA	2065278
KQ11_GM001954	2066487	2067500	GGGTG	2066461	TCA	0	TCA	2066487
KQ11_GM001955	2067676	2068524	CGGAG	2067664	ATG	0	ATG	2067676
KQ11_GM001956	2068654	2069097	---	0	TTG	0	TTG	2068654
KQ11_GM001957	2069139	2070386	---	0	CTA	0	CTA	2069139
KQ11_GM001958	2070405	2072249	---	0	CTA	0	CTA	2070405
KQ11_GM001959	2072438	2072998	GGGAG	2072414	ATG	0	ATG	2072438
KQ11_GM001960	2073168	2073428	---	0	GTG	0	GTG	2073168
KQ11_GM001961	2073617	2074219	AGGGG	2073590	TCA	0	TCA	2073617
KQ11_GM001962	2074276	2074554	AGGAG	2074248	GTG	39	TTA	2074237
KQ11_GM001963	2074593	2076635	AGGTG	2074578	ATG	27	TTA	2074566
KQ11_GM001964	2076710	2077636	---	0	TCA	0	TCA	2076710
KQ11_GM001965	2077763	2078143	---	0	CTA	0	CTA	2077763
KQ11_GM001966	2078339	2079322	AGGCG	2078305	CTA	0	CTA	2078339
KQ11_GM001967	2079378	2081909	CGGAG	2079352	CTA	0	CTA	2079378
KQ11_GM001968	2082304	2083818	GGGGG	2082268	CTA	0	CTA	2082304
KQ11_GM001969	2084011	2084577	AGGAG	2083962	GTG	138	TCA	2083873
KQ11_GM001970	2084907	2086436	GGGAG	2084876	GTG	195	CTA	2084712
KQ11_GM001971	2086668	2087642	GGGAG	2086658	ATG	-42	ATG	2086710
KQ11_GM001972	2087653	2088522	---	0	ATG	0	ATG	2087653
KQ11_GM001973	2088533	2089459	---	0	ATG	0	ATG	2088533
KQ11_GM001974	2089564	2090544	CGGGG	2089518	ATG	108	GTG	2089456
KQ11_GM001975	2090554	2092677	CGGGG	2090536	CTA	0	CTA	2090554
KQ11_GM001976	2092752	2094095	AGCAG	2092717	ATG	-108	CTA	2092860
KQ11_GM001977	2094397	2095425	AGGAG	2094359	GTG	213	TCA	2094184
KQ11_GM001978	2095464	2095724	GGCGG	2095454	TTA	0	TTA	2095464
KQ11_GM001979	2095740	2096336	GGCGG	2095690	CTA	0	CTA	2095740
KQ11_GM001980	2096383	2096700	GGGGG	2096358	CTA	0	CTA	2096383
KQ11_GM001981	2096841	2097683	CGGAG	2096821	TTG	30	CTA	2096811
KQ11_GM001982	2097682	2100990	GGGTG	2097648	ATG	6	TCA	2097676
KQ11_GM001983	2101146	2102264	AGGCG	2101136	GTG	156	TTA	2100990
KQ11_GM001984	2102269	2102787	CGGGG	2102235	TTA	0	TTA	2102269
KQ11_GM001985	2102856	2104136	AGGGG	2102816	GTG	69	TCA	2102787
KQ11_GM001986	2104136	2105161	---	0	TCA	0	TCA	2104136
KQ11_GM001987	2105158	2105745	AGCAG	2105148	TCA	0	TCA	2105158
KQ11_GM001988	2106018	2107199	GGGAG	2105996	ATG	0	ATG	2106018
KQ11_GM001989	2107312	2107722	---	0	TCA	0	TCA	2107312
KQ11_GM001990	2107722	2108285	GGGCG	2107713	CTA	0	CTA	2107722
KQ11_GM001991	2108487	2109005	AGGCG	2108457	TCA	0	TCA	2108487
KQ11_GM001992	2109005	2110096	---	0	TCA	0	TCA	2109005
KQ11_GM001993	2110093	2110542	CGGAG	2110054	TCA	0	TCA	2110093
KQ11_GM001994	2110609	2110950	TGGAG	2110559	TCA	0	TCA	2110609
KQ11_GM001995	2110947	2111099	---	0	TCA	0	TCA	2110947
KQ11_GM001996	2111099	2111416	---	0	TCA	0	TCA	2111099
KQ11_GM001997	2111702	2111860	GGCGG	2111660	TCA	0	TCA	2111702
KQ11_GM001998	2111924	2112736	CGGGG	2111891	ATG	-12	TTA	2111936
[truncated: 2,565 more rows]
